# Supplementary material for: Transcriptome and Metabolome Analyses Provide Insights into the Occurrence of Peel Roughing Disorder on Satsuma Mandarin (Citrus unshiu Marc.) Fruit
Source: Front Plant Sci. 2017 Nov 7;8:1907. doi: 10.3389/fpls.2017.01907 (PMC5682035; doi:10.3389/fpls.2017.01907)
Supplement: Supplementary file 4 [file Table1.XLSX]

## Sheet: Sheet1
Table S1 The primer sequences used in real-time PCR.
Gene ID	Gene name		Sequence
Cs5g34000	GID1e1	Forward	GAGAAAGACCCGATACTGAA
		Reverse	ACACGCCTCTATTCCTTAG
Cs8g05610	GID1b1	Forward	TGTCCAAGTAGCACAAGTG
		Reverse	CATTCTCCGCAACAAATACC
Cs7g05330	GID1b2	Forward	CCTCTATCTACCTGCCTGTTCT
		Reverse	CGGTGCCAAGCGATAATCA
Cs8g05590	GID1	Forward	AACATCGCACACACTCTG
		Reverse	ACCACATCTCATCGTCCTC
Cs5g34010	GID1e2	Forward	TTCCGCTCCTCGTTCACTA
		Reverse	GGGCAAGCCTATAATCAATGGA
Cs5g19100	GID1c	Forward	CTTGCCAGTGATTGTCTAC
		Reverse	GGTAATTGACGGAGATGAC
Cs3g23040	GID2	Forward	CACGGATCTCAGCTATTGG
		Reverse	CAACAAGTTCTGGCACAAG
orange1.1t03259	DELLA1	Forward	ATGAATGGTTGGCTTCGCTTAC
		Reverse	TCGTCTCCTCCCACTCTCTT
Cs2g22130	DELLA2	Forward	CCATACCAGGAGCACTTAG
		Reverse	GGAGAGGCGACATTATTGA
Cs1g24030	DELLA4	Forward	AAGCAGCAGTCAGCATTC
		Reverse	CCACCAGAAGTAGAGTGATGA
Cs7g32390	DELLA5	Forward	GAGAGGATGCTGATTGAGAG
		Reverse	GACTTGCCACTGCTTGTA
Cs1g21500	DELLA6	Forward	CGTTCAGCAGTTGATGTG
		Reverse	TCCGAGGCAGATGATAAAG
Cs2g01990	DELLA7	Forward	GGAAGCAGTGGAGAATGAA
		Reverse	CCAGTTATGCGGACAAGT
Cs4g12130	DELLA8	Forward	CTTACTCGTCTTCTTGTCCTACTG
		Reverse	TGCTCCTGGCTATCACTCA
Cs7g30860	bHLH51	Forward	ACTCAAGAAGTCGCAGAAGA
		Reverse	AAGTGCTGCCTTGTCCAT
Cs3g17300	bHLH 30	Forward	CAACGGTGAAGGTTCAATCA
		Reverse	TGCGGAGAGTGGATAGATG
orange1.1t03173	bHLH 122	Forward	AGCAACAGCAACAACAACAG
		Reverse	CCAGCACCACTCATCTTCAT
Cs3g23320	bHLH 56	Forward	GTGGACTCCGATACCAATGAT
		Reverse	TTCTACTCCTCCGCCTCTT
Cs9g13980	bHLH 7	Forward	AAGACCGAGAACCAGAATCA
		Reverse	CATCTTCGCTGCTATCGTTAG
Cs7g02010	bHLH 122.1	Forward	TGGTTCTGGTGATTCTGGTTCT
		Reverse	CCATCTGTGAGGAGCCATTAGA
Cs7g28810	ACTIN	Forward	CCAATTCTCTCTTGAACCTGTCCTT
Cs7g28810		Reverse	TGACTGATGAGAACTGCCAGAAG
