# Supplementary material for: Transcriptome and Metabolome Analyses Provide Insights into the Occurrence of Peel Roughing Disorder on Satsuma Mandarin (Citrus unshiu Marc.) Fruit
Source: Front Plant Sci. 2017 Nov 7;8:1907. doi: 10.3389/fpls.2017.01907 (PMC5682035; doi:10.3389/fpls.2017.01907)
Supplement: Supplementary file 8 [file Table5.XLSX]

## Sheet: kegg.GeneDiffExpFi
Pathway	KO_id	Database_ID	log2_Ratio(RD30/CK30)	log2_Ratio(RD80/CK80)	log2_Ratio(RD170/CK170)	Blast_nr
Metabolic pathways	ko01100
		Cs3g23090	1.32977	--	-1.04169	gi|568838539|ref|XP_006473268.1|/0/PREDICTED: d-3-phosphoglycerate dehydrogenase, chloroplastic-like [Citrus sinensis]
		Cs6g21170	1.10288	--	--	gi|568858085|ref|XP_006482586.1|/0/PREDICTED: F-box/kelch-repeat protein At3g06240-like [Citrus sinensis]
		Cs3g17940	1.54889	--	--	gi|568837098|ref|XP_006472567.1|/0/PREDICTED: alcohol dehydrogenase-like 2-like [Citrus sinensis]
		orange1.1t02147	--	--	-1.15361	gi|568879686|ref|XP_006492778.1|/0/PREDICTED: beta-hexosaminidase 2-like [Citrus sinensis]
		Cs7g32220	--	--	-2.49608	gi|567886104|ref|XP_006435574.1|/0/hypothetical protein CICLE_v10030803mg [Citrus clementina]
		Cs4g07650	1.58894	--	2.47057	gi|568841631|ref|XP_006474761.1|/6.14192e-84/PREDICTED: photosystem I reaction center subunit V, chloroplastic-like [Citrus sinensis]
		Cs3g15590	--	--	-1.16182	gi|568836442|ref|XP_006472253.1|/0/PREDICTED: cytochrome P450 81D1-like [Citrus sinensis]
		Cs7g21230	-2.65526	-1.02563	--	gi|567888130|ref|XP_006436587.1|/0/hypothetical protein CICLE_v10030719mg [Citrus clementina]
		Cs1g09250	--	1.31941	2.80359	gi|641832656|gb|KDO51686.1|/0/hypothetical protein CISIN_1g011873mg [Citrus sinensis]
		Cs4g08530	--	-1.61891	--	gi|568841850|ref|XP_006474869.1|/8.11389e-90/PREDICTED: glucan endo-1,3-beta-glucosidase 7-like [Citrus sinensis]
		Cs1g10300	3.58496	--	--	gi|568821370|ref|XP_006465152.1|/0/PREDICTED: GDSL esterase/lipase At1g29670-like [Citrus sinensis]
		Cs5g11770	--	--	2.47715	gi|568847674|ref|XP_006477657.1|/2.36941e-48/PREDICTED: glucan endo-1,3-beta-glucosidase-like protein 2-like [Citrus sinensis]
		orange1.1t01963	--	--	-1.25023	gi|568879314|ref|XP_006492604.1|/0/PREDICTED: probable 2-oxoglutarate/Fe(II)-dependent dioxygenase-like [Citrus sinensis]
		Cs6g21520	--	--	-1.73429	gi|568858170|ref|XP_006482627.1|/0/PREDICTED: NAC domain-containing protein 100-like [Citrus sinensis]
		Cs5g26580	2.84475	--	--	gi|147768692|emb|CAN71659.1|/0/hypothetical protein VITISV_016184 [Vitis vinifera]
		orange1.1t00198	--	--	-1.30703	gi|567905658|ref|XP_006445317.1|/0/hypothetical protein CICLE_v10020384mg [Citrus clementina]
		orange1.1t04633	--	--	2.80735	gi|568884529|ref|XP_006494932.1|/0/PREDICTED: alcohol dehydrogenase-like 2-like [Citrus sinensis]
		orange1.1t03034	--	--	-1.06963	gi|567873131|ref|XP_006429155.1|/1.78429e-158/hypothetical protein CICLE_v10012221mg [Citrus clementina]
		Cs2g28120	1.53937	--	--	gi|568832207|ref|XP_006470333.1|/0/PREDICTED: L-aspartate oxidase, chloroplastic-like isoform X1 [Citrus sinensis]
		Cs5g27190	1.22484	--	--	gi|567902014|ref|XP_006443495.1|/0/hypothetical protein CICLE_v10019476mg [Citrus clementina]
		orange1.1t02244	1.36817	--	--	gi|568879865|ref|XP_006492866.1|/5.45218e-134/PREDICTED: zinc finger CCCH domain-containing protein 14-like isoform X1 [Citrus sinensis]
		Cs5g15530	1.28725	-1.14086	3.11974	gi|568848368|ref|XP_006477983.1|/0/PREDICTED: ent-copalyl diphosphate synthase, chloroplastic-like isoform X2 [Citrus sinensis]
		Cs8g01160	-1.55492	--	--	gi|568866435|ref|XP_006486561.1|/0/PREDICTED: 3-hydroxy-3-methylglutaryl-coenzyme A reductase 1-like [Citrus sinensis]
		Cs5g13970	2.77864	--	--	gi|568848198|ref|XP_006477906.1|/0/PREDICTED: cytochrome P450 71A1-like [Citrus sinensis]
		Cs3g25300	-1.17792	-1.68753	-1.87407	gi|568839163|ref|XP_006473561.1|/6.44995e-161/PREDICTED: peroxidase 9-like [Citrus sinensis]
		Cs1g23090	-1.70482	-1.0935	2.16804	gi|567866401|ref|XP_006425823.1|/0/hypothetical protein CICLE_v10025326mg [Citrus clementina]
		Cs2g25640	2.76768	--	--	gi|567909425|ref|XP_006447026.1|/1.24302e-133/hypothetical protein CICLE_v10015977mg [Citrus clementina]
		orange1.1t03727	--	1.07508	--	gi|568882855|ref|XP_006494221.1|/9.99923e-173/PREDICTED: putative 12-oxophytodienoate reductase 11-like [Citrus sinensis]
		orange1.1t04084	--	--	-1.0126	gi|568883484|ref|XP_006494500.1|/0/PREDICTED: disease resistance protein At4g27190-like isoform X1 [Citrus sinensis]
		orange1.1t02546	1.7817	--	--	gi|568880524|ref|XP_006493167.1|/0/PREDICTED: pyridoxal reductase, chloroplastic-like isoform X1 [Citrus sinensis]
		Cs4g02820	3.53727	--	--	gi|567922894|ref|XP_006453453.1|/0/hypothetical protein CICLE_v10008060mg [Citrus clementina]
		Cs3g06820	--	--	1.14244	gi|568834313|ref|XP_006471280.1|/0/PREDICTED: 3-oxo-Delta(4,5)-steroid 5-beta-reductase-like [Citrus sinensis]
		Cs3g22490	1.40663	--	--	gi|568838407|ref|XP_006473205.1|/0/PREDICTED: uncharacterized protein LOC102627539 isoform X2 [Citrus sinensis]
		Cs3g09100	3.70407	--	--	gi|567880305|ref|XP_006432711.1|/5.28801e-168/hypothetical protein CICLE_v10003589mg, partial [Citrus clementina]
		Cs5g14800	--	--	1.08564	gi|568848282|ref|XP_006477946.1|/0/PREDICTED: secologanin synthase-like [Citrus sinensis]
		Cs7g32250	1.05766	--	--	gi|568866204|ref|XP_006486448.1|/0/PREDICTED: UDP-glycosyltransferase 85A1-like [Citrus sinensis]
		Cs1g01330	2.59384	--	-3.94457	gi|568819348|ref|XP_006464217.1|/0/PREDICTED: probable trehalose-phosphate phosphatase J-like [Citrus sinensis]
		Cs3g03970	--	--	-10.4409	gi|568833743|ref|XP_006471031.1|/0/PREDICTED: BAHD acyltransferase At5g47980-like [Citrus sinensis]
		Cs5g17080	2.89263	--	2.19401	gi|568835766|ref|XP_006471930.1|/1.06034e-73/PREDICTED: uncharacterized protein LOC102617744 [Citrus sinensis]
		Cs7g14470	1.37772	--	--	gi|568862260|ref|XP_006484603.1|/0/PREDICTED: putative ribokinase-like [Citrus sinensis]
		orange1.1t00421	--	--	-1.21274	gi|567904918|ref|XP_006444947.1|/0/hypothetical protein CICLE_v10020577mg [Citrus clementina]
		Cs3g21730	--	--	-1.27716	gi|568838187|ref|XP_006473096.1|/0/PREDICTED: peroxidase 12-like [Citrus sinensis]
		Cs1g06440	1.27082	1.23142	--	gi|568820350|ref|XP_006464685.1|/0/PREDICTED: probable sarcosine oxidase-like [Citrus sinensis]
		Cs1g02370	--	--	-4.24637	gi|567870929|ref|XP_006428086.1|/0/hypothetical protein CICLE_v10025225mg [Citrus clementina]
		Cs2g24784	-1.74553	--	--	gi|641820699|gb|KDO40578.1|/6.2286e-84/hypothetical protein CISIN_1g0058031mg, partial [Citrus sinensis]
		Cs5g28550	2.53303	--	-2.52973	gi|567860952|ref|XP_006423130.1|/0/hypothetical protein CICLE_v10030016mg [Citrus clementina]
		Cs8g10160	1.75803	--	-1.36268	gi|568868500|ref|XP_006487529.1|/0/PREDICTED: probable aldo-keto reductase 2-like [Citrus sinensis]
		Cs3g18540	--	-1.12035	-1.25214	gi|568837241|ref|XP_006472635.1|/0/PREDICTED: phosphoglycerate mutase-like isoform X1 [Citrus sinensis]
		Cs5g09110	--	--	1.35908	gi|568846812|ref|XP_006477237.1|/2.18898e-98/PREDICTED: adenine phosphoribosyltransferase 1-like [Citrus sinensis]
		Cs3g16540	-1.68346	--	--	gi|568836678|ref|XP_006472363.1|/1.50895e-144/PREDICTED: inositol-tetrakisphosphate 1-kinase 2-like isoform X2 [Citrus sinensis]
		Cs3g09120	1.99126	--	-1.44115	gi|567880307|ref|XP_006432712.1|/0/hypothetical protein CICLE_v10000809mg [Citrus clementina]
		orange1.1t03687	--	--	1.72946	gi|641821622|gb|KDO41270.1|/0/hypothetical protein CISIN_1g011325mg [Citrus sinensis]
		Cs2g13440	1.10456	--	--	gi|568828925|ref|XP_006468784.1|/0/PREDICTED: phosphatidylserine synthase 2-like [Citrus sinensis]
		Cs7g14760	1.16398	--	-1.90689	gi|568862313|ref|XP_006484628.1|/0/PREDICTED: phosphoinositide phospholipase C 2-like isoform X1 [Citrus sinensis]
		Cs7g12350	1.16563	--	--	gi|568861616|ref|XP_006484296.1|/1.28187e-170/PREDICTED: LAG1 longevity assurance homolog 3-like isoform X1 [Citrus sinensis]
		orange1.1t04637	1.76248	--	--	gi|568884535|ref|XP_006494935.1|/0/PREDICTED: alcohol dehydrogenase-like 7-like [Citrus sinensis]
		Cs7g15030	--	--	1.4984	gi|567889975|ref|XP_006437508.1|/0/hypothetical protein CICLE_v10030984mg [Citrus clementina]
		Cs5g25010	--	2.04654	--	gi|568850596|ref|XP_006478996.1|/0/PREDICTED: anthranilate N-methyltransferase-like [Citrus sinensis]
		Cs6g20890	2.10434	--	-1.48745	gi|568858023|ref|XP_006482555.1|/0/PREDICTED: aldose 1-epimerase-like [Citrus sinensis]
		Cs3g04150	1.19407	--	--	gi|568833858|ref|XP_006471083.1|/0/PREDICTED: phosphatidylinositol 4-phosphate 5-kinase 8-like isoform X1 [Citrus sinensis]
		Cs5g03060	-2.27443	--	--	gi|641857590|gb|KDO76335.1|/0/hypothetical protein CISIN_1g011570mg [Citrus sinensis]
		Cs9g14500	--	--	-2.49978	gi|567858010|ref|XP_006421688.1|/0/hypothetical protein CICLE_v10005149mg [Citrus clementina]
		Cs5g09350	--	1.23396	--	gi|567895794|ref|XP_006440385.1|/6.93367e-108/hypothetical protein CICLE_v10023344mg [Citrus clementina]
		Cs5g22650	1.24746	--	--	gi|567901108|ref|XP_006443042.1|/6.20039e-143/hypothetical protein CICLE_v10021635mg [Citrus clementina]
		Cs6g21370	1.19265	--	--	gi|568858125|ref|XP_006482606.1|/0/PREDICTED: granule-bound starch synthase 2, chloroplastic/amyloplastic-like [Citrus sinensis]
		Cs5g29020	-1.94957	--	--	gi|641841430|gb|KDO60342.1|/0/hypothetical protein CISIN_1g007197mg [Citrus sinensis]
		Cs4g15560	--	--	-10.7649	gi|568843380|ref|XP_006475589.1|/0/PREDICTED: probable pectinesterase 53-like isoform X1 [Citrus sinensis]
		Cs2g03790	1.37608	--	--	gi|567914657|ref|XP_006449642.1|/0/hypothetical protein CICLE_v10014107mg [Citrus clementina]
		orange1.1t05075	10.6348	--	--	gi|567879567|ref|XP_006432342.1|/2.42322e-114/hypothetical protein CICLE_v10003386mg, partial [Citrus clementina]
		Cs9g02570	--	--	-3.67391	gi|568871392|ref|XP_006488872.1|/0/PREDICTED: LOW QUALITY PROTEIN: beta-D-xylosidase 1-like [Citrus sinensis]
		orange1.1t02213	1.28942	--	--	gi|567874651|ref|XP_006429915.1|/4.62462e-150/hypothetical protein CICLE_v10012299mg [Citrus clementina]
		Cs9g05850	1.68049	--	--	gi|568872237|ref|XP_006489278.1|/3.11843e-132/PREDICTED: endo-1,3;1,4-beta-D-glucanase-like [Citrus sinensis]
		Cs7g19710	2.4656	--	--	gi|641832226|gb|KDO51265.1|/6.36592e-143/hypothetical protein CISIN_1g020710mg [Citrus sinensis]
		Cs7g22860	1.49931	--	1.11795	gi|567888470|ref|XP_006436757.1|/8.78455e-79/hypothetical protein CICLE_v10032942mg [Citrus clementina]
		Cs2g30460	--	--	-2.55547	gi|568832842|ref|XP_006470635.1|/4.67459e-177/PREDICTED: cinnamoyl-CoA reductase 1-like [Citrus sinensis]
		Cs8g01700	1.11519	--	--	gi|568866580|ref|XP_006486630.1|/0/PREDICTED: uncharacterized protein ycf39-like [Citrus sinensis]
		Cs7g01340	--	--	1.76684	gi|568858582|ref|XP_006482828.1|/0/PREDICTED: vicianin hydrolase-like isoform X1 [Citrus sinensis]
		Cs1g17060	--	--	-2.30875	gi|568823475|ref|XP_006466138.1|/2.27675e-153/PREDICTED: 3-oxoacyl-[acyl-carrier-protein] synthase II, chloroplastic-like [Citrus sinensis]
		Cs2g01750	--	--	1.18373	gi|568825827|ref|XP_006467279.1|/2.43097e-88/PREDICTED: axoneme-associated protein mst101(2)-like [Citrus sinensis]
		Cs7g28620	1.24858	--	--	gi|567887094|ref|XP_006436069.1|/1.48577e-136/hypothetical protein CICLE_v10032564mg [Citrus clementina]
		Cs7g03710	1.74011	--	1.79564	gi|568859231|ref|XP_006483145.1|/0/PREDICTED: protein HOTHEAD-like [Citrus sinensis]
		Cs1g14893	1.49208	--	-2.29956	gi|641837921|gb|KDO56869.1|/9.5151e-132/hypothetical protein CISIN_1g041345mg [Citrus sinensis]
		Cs6g15740	--	--	-1.90946	gi|641842086|gb|KDO60994.1|/0/hypothetical protein CISIN_1g048400mg [Citrus sinensis]
		Cs2g19990	1.34182	--	--	gi|567910803|ref|XP_006447715.1|/0/hypothetical protein CICLE_v10015426mg [Citrus clementina]
		Cs3g02680	1.6958	--	-1.39492	gi|568833476|ref|XP_006470918.1|/0/PREDICTED: protein PHR1-LIKE 1-like [Citrus sinensis]
		Cs1g16560	-1.44815	--	--	gi|568822778|ref|XP_006465803.1|/0/PREDICTED: pectinesterase 3-like [Citrus sinensis]
		Cs8g19340	1.62293	--	--	gi|567864590|ref|XP_006424944.1|/6.55451e-136/hypothetical protein CICLE_v10029104mg [Citrus clementina]
		Cs3g16030	1.78535	--	--	gi|568836536|ref|XP_006472297.1|/2.05498e-148/PREDICTED: probable strigolactone esterase D14 homolog [Citrus sinensis]
		Cs2g16770	--	--	-1.27597	gi|568829757|ref|XP_006469184.1|/0/PREDICTED: uncharacterized protein At1g04910-like [Citrus sinensis]
		Cs2g29630	--	--	2.07539	gi|568832673|ref|XP_006470553.1|/0/PREDICTED: non-specific phospholipase C2-like isoform X1 [Citrus sinensis]
		Cs3g12580	1.30917	--	--	gi|567881271|ref|XP_006433194.1|/4.76622e-89/hypothetical protein CICLE_v10002660mg [Citrus clementina]
		Cs6g15450	2.60358	--	-2.03634	gi|568856631|ref|XP_006481884.1|/0/PREDICTED: PAN domain-containing protein At5g03700-like [Citrus sinensis]
		Cs2g18820	--	--	-2.29677	gi|568830212|ref|XP_006469397.1|/0/PREDICTED: subtilisin-like protease-like isoform X1 [Citrus sinensis]
		orange1.1t03392	-1.40921	--	--	gi|568882148|ref|XP_006493901.1|/0/PREDICTED: uncharacterized protein LOC102626477 isoform X1 [Citrus sinensis]
		Cs9g08110	--	--	-9.95128	gi|567853948|ref|XP_006420094.1|/1.74439e-132/hypothetical protein CICLE_v10005789mg [Citrus clementina]
		Cs9g17750	--	--	2.5821	gi|567858596|ref|XP_006421981.1|/1.15306e-170/hypothetical protein CICLE_v10004977mg [Citrus clementina]
		Cs4g02730	--	-1.15504	-2.64024	gi|567922916|ref|XP_006453464.1|/0/hypothetical protein CICLE_v10007428mg [Citrus clementina]
		Cs7g06270	1.29162	--	--	gi|568859883|ref|XP_006483462.1|/0/PREDICTED: NADP-dependent glyceraldehyde-3-phosphate dehydrogenase-like [Citrus sinensis]
		orange1.1t04553	1.1348	--	--	gi|567854833|ref|XP_006420536.1|/5.66128e-87/hypothetical protein CICLE_v10006484mg [Citrus clementina]
		Cs3g19890	2.04344	--	--	gi|568837602|ref|XP_006472812.1|/8.86895e-175/PREDICTED: NAC domain-containing protein 2-like [Citrus sinensis]
		Cs2g09520	1.37877	--	3.99659	gi|567913281|ref|XP_006448954.1|/2.35266e-53/hypothetical protein CICLE_v10017170mg [Citrus clementina]
		Cs3g17760	2.14244	--	4.19878	gi|568837034|ref|XP_006472537.1|/4.84239e-164/PREDICTED: probable 2-oxoglutarate/Fe(II)-dependent dioxygenase-like isoform X1 [Citrus sinensis]
		orange1.1t00542	2.14562	3.23932	1.35815	gi|567904568|ref|XP_006444772.1|/0/hypothetical protein CICLE_v10019326mg [Citrus clementina]
		orange1.1t03504	1.97333	--	3.90878	gi|568882390|ref|XP_006494019.1|/3.18367e-137/PREDICTED: chlorophyll a-b binding protein CP24 10B, chloroplastic-like [Citrus sinensis]
		orange1.1t04193	--	--	12.5864	gi|568883665|ref|XP_006494578.1|/4.86187e-93/PREDICTED: caffeic acid 3-O-methyltransferase-like [Citrus sinensis]
		Cs7g29900	2.38788	--	--	gi|568866337|ref|XP_006486513.1|/0/PREDICTED: cytochrome P450 82A3-like [Citrus sinensis]
		Cs7g32410	1.66194	--	1.51987	gi|567886056|ref|XP_006435550.1|/1.75668e-155/hypothetical protein CICLE_v10032484mg [Citrus clementina]
		Cs5g25930	1.95322	--	-1.2555	gi|697137198|ref|XP_009622691.1|/8.24969e-144/PREDICTED: cytochrome P450 83B1-like, partial [Nicotiana tomentosiformis]
		Cs7g10050	1.14582	--	--	gi|567891243|ref|XP_006438142.1|/0/hypothetical protein CICLE_v10031102mg [Citrus clementina]
		Cs9g14480	--	1.58274	-2.15959	gi|567858010|ref|XP_006421688.1|/0/hypothetical protein CICLE_v10005149mg [Citrus clementina]
		Cs4g12400	--	-2.20698	4.44626	gi|568842767|ref|XP_006475306.1|/0/PREDICTED: (E)-beta-farnesene synthase-like [Citrus sinensis]
		Cs2g04200	1.14505	--	--	gi|568826418|ref|XP_006467569.1|/0/PREDICTED: alpha,alpha-trehalose-phosphate synthase [UDP-forming] 1-like isoform X1 [Citrus sinensis]
		Cs3g04170	1.21602	--	--	gi|568833866|ref|XP_006471085.1|/0/PREDICTED: (R)-limonene synthase 1-like [Citrus sinensis]
		Cs3g14760	--	-2.92961	-3.38333	gi|568836223|ref|XP_006472145.1|/0/PREDICTED: phospholipase D p1-like isoform X2 [Citrus sinensis]
		Cs1g22200	4.00946	1.078	-3.78365	gi|568824292|ref|XP_006466536.1|/0/PREDICTED: isoflavone 2'-hydroxylase-like [Citrus sinensis]
		Cs4g12170	--	--	1.08997	gi|567920256|ref|XP_006452134.1|/0/hypothetical protein CICLE_v10008802mg [Citrus clementina]
		Cs5g14900	--	--	1.01438	gi|568848288|ref|XP_006477948.1|/0/PREDICTED: secologanin synthase-like [Citrus sinensis]
		Cs1g05070	1.11266	--	1.1363	gi|567870455|ref|XP_006427849.1|/0/hypothetical protein CICLE_v10025750mg [Citrus clementina]
		Cs1g06360	1.60262	--	1.71688	gi|567919984|ref|XP_006451998.1|/4.01703e-147/hypothetical protein CICLE_v10009198mg [Citrus clementina]
		Cs4g16220	--	1.08269	--	gi|568843546|ref|XP_006475665.1|/4.5441e-160/PREDICTED: auxin-responsive protein IAA27-like isoform X1 [Citrus sinensis]
		Cs2g10620	1.52391	--	--	gi|567912903|ref|XP_006448765.1|/9.41816e-98/hypothetical protein CICLE_v10016540mg [Citrus clementina]
		orange1.1t04360	2.13759	1.33593	2.40731	gi|568883978|ref|XP_006494713.1|/0/PREDICTED: (-)-germacrene D synthase-like isoform X2 [Citrus sinensis]
		Cs3g26940	2.1444	--	--	gi|568839564|ref|XP_006473751.1|/0/PREDICTED: alcohol dehydrogenase-like 7-like [Citrus sinensis]
		Cs1g21740	1.38974	--	--	gi|568824162|ref|XP_006466471.1|/0/PREDICTED: BTB/POZ and TAZ domain-containing protein 4-like isoform X1 [Citrus sinensis]
		Cs2g07330	1.33439	--	2.18286	gi|568827203|ref|XP_006467954.1|/5.9733e-104/PREDICTED: oxygen-evolving enhancer protein 3, chloroplastic-like [Citrus sinensis]
		Cs5g21890	10.4615	--	--	gi|568849727|ref|XP_006478594.1|/3.79914e-76/PREDICTED: endochitinase PR4-like isoform X1 [Citrus sinensis]
		Cs6g21930	1.27848	--	--	gi|568858351|ref|XP_006482717.1|/0/PREDICTED: pentatricopeptide repeat-containing protein At3g29230-like [Citrus sinensis]
		Cs3g16395	2.36053	--	--	gi|641862719|gb|KDO81406.1|/9.55231e-36/hypothetical protein CISIN_1g037388mg [Citrus sinensis]
		Cs2g30470	2.05184	--	--	gi|567907665|ref|XP_006446146.1|/0/hypothetical protein CICLE_v10015912mg [Citrus clementina]
		Cs4g02360	3.19292	1.95174	--	gi|568840238|ref|XP_006474077.1|/0/PREDICTED: shikimate O-hydroxycinnamoyltransferase-like [Citrus sinensis]
		Cs3g11110	-1.06115	--	--	gi|567880893|ref|XP_006433005.1|/6.54052e-144/hypothetical protein CICLE_v10002125mg [Citrus clementina]
		Cs9g06010	--	1.50182	-1.45578	gi|567853285|ref|XP_006419806.1|/1.22887e-173/hypothetical protein CICLE_v10005414mg [Citrus clementina]
		Cs4g12930	1.81774	--	--	gi|568835766|ref|XP_006471930.1|/9.56542e-50/PREDICTED: uncharacterized protein LOC102617744 [Citrus sinensis]
		Cs4g02990	2.94683	--	--	gi|567922856|ref|XP_006453434.1|/0/hypothetical protein CICLE_v10008258mg [Citrus clementina]
		Cs1g24710	--	1.66676	--	gi|568824990|ref|XP_006466873.1|/0/PREDICTED: 3-epi-6-deoxocathasterone 23-monooxygenase-like isoform X1 [Citrus sinensis]
		orange1.1t02044	--	1.38435	-1.71882	gi|568879456|ref|XP_006492674.1|/0/PREDICTED: peroxidase C3-like isoform X1 [Citrus sinensis]
		Cs7g03580	1.74855	--	--	gi|568859185|ref|XP_006483122.1|/1.98839e-109/PREDICTED: psbQ-like protein 1, chloroplastic-like [Citrus sinensis]
		Cs6g15880	--	--	-2.84609	gi|568856748|ref|XP_006481939.1|/0/PREDICTED: probable acyl-activating enzyme 12, peroxisomal-like [Citrus sinensis]
		Cs7g31090	--	--	1.04947	gi|567886434|ref|XP_006435739.1|/0/hypothetical protein CICLE_v10031019mg [Citrus clementina]
		Cs8g19480	1.99343	--	-1.51121	gi|568870995|ref|XP_006488679.1|/0/PREDICTED: UDP-glycosyltransferase 76C4-like [Citrus sinensis]
		Cs1g22570	-3.22328	-3.10287	-11.8416	gi|568824415|ref|XP_006466597.1|/0/PREDICTED: uncharacterized protein LOC102620308 [Citrus sinensis]
		Cs2g30480	--	--	-3.31504	gi|568832846|ref|XP_006470637.1|/0/PREDICTED: phospholipase A1-Igamma3, chloroplastic-like [Citrus sinensis]
		Cs5g25900	--	--	-2.19197	gi|568851271|ref|XP_006479317.1|/1.10927e-96/PREDICTED: cytochrome P450 71B23-like [Citrus sinensis]
		Cs2g06940	1.19188	--	--	gi|568827107|ref|XP_006467909.1|/0/PREDICTED: putative PAP-specific phosphatase, mitochondrial-like isoform X1 [Citrus sinensis]
		Cs9g02170	11.1861	--	--	gi|568871317|ref|XP_006488836.1|/0/PREDICTED: GDSL esterase/lipase At4g16230-like [Citrus sinensis]
		Cs8g19910	1.41622	--	--	gi|567864762|ref|XP_006425030.1|/0/hypothetical protein CICLE_v10027988mg [Citrus clementina]
		Cs5g19060	--	--	-1.955	gi|568849178|ref|XP_006478341.1|/0/PREDICTED: probable sucrose-phosphate synthase 4-like [Citrus sinensis]
		Cs7g31500	-2.45533	--	-3.40453	gi|567886314|ref|XP_006435679.1|/0/hypothetical protein CICLE_v10031464mg [Citrus clementina]
		Cs4g11020	1.53842	--	10.5699	gi|567915151|ref|XP_006449889.1|/0/hypothetical protein CICLE_v10017607mg [Citrus clementina]
		Cs1g14880	--	-1.04564	--	gi|641837920|gb|KDO56868.1|/0/hypothetical protein CISIN_1g043278mg [Citrus sinensis]
		Cs5g09860	4.19193	--	--	gi|568847000|ref|XP_006477329.1|/0/PREDICTED: geraniol 8-hydroxylase-like [Citrus sinensis]
		Cs7g05690	--	--	1.5295	gi|641842891|gb|KDO61794.1|/0/hypothetical protein CISIN_1g001557mg [Citrus sinensis]
		Cs8g01690	1.21511	--	--	gi|567859618|ref|XP_006422463.1|/0/hypothetical protein CICLE_v10028129mg [Citrus clementina]
		Cs1g03610	--	--	3.63364	gi|568819886|ref|XP_006464474.1|/0/PREDICTED: malate dehydrogenase, cytoplasmic-like isoform X1 [Citrus sinensis]
		Cs7g24950	1.38634	--	--	gi|567887846|ref|XP_006436445.1|/0/hypothetical protein CICLE_v10031152mg [Citrus clementina]
		Cs8g04770	1.54813	--	--	gi|568867311|ref|XP_006486982.1|/0/PREDICTED: F-box/kelch-repeat protein At3g06240-like [Citrus sinensis]
		orange1.1t05354	--	--	-13.2243	gi|567870739|ref|XP_006427991.1|/0/hypothetical protein CICLE_v10025807mg [Citrus clementina]
		Cs8g01810	-2.46344	11.3718	--	gi|568866611|ref|XP_006486645.1|/1.80737e-160/PREDICTED: endochitinase 1-like [Citrus sinensis]
		Cs9g09750	2.08728	--	2.1074	gi|568873070|ref|XP_006489681.1|/1.22122e-179/PREDICTED: protein SRG1-like [Citrus sinensis]
		Cs7g04930	1.14706	--	--	gi|641842760|gb|KDO61663.1|/1.25381e-148/hypothetical protein CISIN_1g041914mg [Citrus sinensis]
		Cs1g03780	3.37697	--	--	gi|568819912|ref|XP_006464487.1|/9.70405e-135/PREDICTED: caffeic acid 3-O-methyltransferase-like isoform X1 [Citrus sinensis]
		Cs1g14450	2.20865	--	--	gi|568822241|ref|XP_006465544.1|/0/PREDICTED: shikimate O-hydroxycinnamoyltransferase-like isoform X1 [Citrus sinensis]
		Cs1g01070	1.35603	--	-1.01094	gi|567871189|ref|XP_006428216.1|/8.07673e-158/hypothetical protein CICLE_v10026051mg [Citrus clementina]
		Cs7g31580	--	4.50779	--	gi|567886304|ref|XP_006435674.1|/0/hypothetical protein CICLE_v10031018mg [Citrus clementina]
		Cs3g06740	1.11974	--	2.2783	gi|567879919|ref|XP_006432518.1|/0/hypothetical protein CICLE_v10003867mg [Citrus clementina]
		Cs8g07560	-1.37485	-1.28763	-1.12012	gi|641821878|gb|KDO41478.1|/0/hypothetical protein CISIN_1g004438mg [Citrus sinensis]
		Cs5g06360	--	--	-2.60577	gi|568846133|ref|XP_006476912.1|/0/PREDICTED: cytochrome P450 71A1-like [Citrus sinensis]
		Cs4g07300	--	--	1.03818	gi|568841546|ref|XP_006474719.1|/0/PREDICTED: protein YLS2-like [Citrus sinensis]
		Cs5g24730	1.08406	--	--	gi|567901336|ref|XP_006443156.1|/0/hypothetical protein CICLE_v10020648mg [Citrus clementina]
		Cs2g17640	1.07044	--	--	gi|567911655|ref|XP_006448141.1|/0/hypothetical protein CICLE_v10014251mg [Citrus clementina]
		Cs7g03720	-1.91694	--	1.41887	gi|568859231|ref|XP_006483145.1|/9.56039e-162/PREDICTED: protein HOTHEAD-like [Citrus sinensis]
		Cs6g09300	-1.47158	--	--	gi|567873807|ref|XP_006429493.1|/6.3276e-98/hypothetical protein CICLE_v10012679mg [Citrus clementina]
		Cs5g30390	--	--	1.42864	gi|567902868|ref|XP_006443922.1|/1.40466e-101/hypothetical protein CICLE_v10022370mg [Citrus clementina]
		Cs8g05320	--	--	-2.00669	gi|641840861|gb|KDO59778.1|/0/hypothetical protein CISIN_1g048562mg [Citrus sinensis]
		Cs7g23770	10.4512	--	--	gi|641856747|gb|KDO75513.1|/4.88964e-123/hypothetical protein CISIN_1g0095352mg [Citrus sinensis]
		Cs3g05300	2.84677	--	2.45107	gi|568834016|ref|XP_006471151.1|/0/PREDICTED: cytochrome P450 82C4-like [Citrus sinensis]
		Cs9g04980	1.92903	--	--	gi|568871993|ref|XP_006489160.1|/0/PREDICTED: inactive beta-amylase 9 [Citrus sinensis]
		Cs7g11170	-2.21895	--	1.37601	gi|567890893|ref|XP_006437967.1|/6.66139e-153/hypothetical protein CICLE_v10031823mg [Citrus clementina]
		Cs1g16000	--	1.32543	--	gi|568822600|ref|XP_006465718.1|/0/PREDICTED: GDSL esterase/lipase APG-like [Citrus sinensis]
		Cs4g18350	2.63157	--	-1.12165	gi|568844045|ref|XP_006475907.1|/0/PREDICTED: zinc finger protein MAGPIE-like isoform X1 [Citrus sinensis]
		Cs8g02300	2.7575	--	1.29927	gi|568866712|ref|XP_006486693.1|/0/PREDICTED: phytoene dehydrogenase, chloroplastic/chromoplastic-like isoform X1 [Citrus sinensis]
		Cs3g06830	1.09062	--	1.5115	gi|567879929|ref|XP_006432523.1|/0/hypothetical protein CICLE_v10001412mg [Citrus clementina]
		Cs6g16730	1.25209	--	--	gi|568856942|ref|XP_006482030.1|/0/PREDICTED: cytochrome P450 94A1-like [Citrus sinensis]
		Cs8g09730	2.01228	1.28907	--	gi|568868357|ref|XP_006487471.1|/0/PREDICTED: geraniol 8-hydroxylase-like isoform X1 [Citrus sinensis]
		orange1.1t03405	1.57228	--	--	gi|568882190|ref|XP_006493922.1|/0/PREDICTED: G-type lectin S-receptor-like serine/threonine-protein kinase SD3-1-like [Citrus sinensis]
		Cs8g07760	1.22859	--	--	gi|567861730|ref|XP_006423519.1|/0/hypothetical protein CICLE_v10028076mg [Citrus clementina]
		Cs1g10540	--	--	1.66416	gi|568821395|ref|XP_006465163.1|/0/PREDICTED: cytochrome P450 82C4-like [Citrus sinensis]
		Cs3g26570	--	--	3.19878	gi|568839464|ref|XP_006473703.1|/0/PREDICTED: probable cinnamyl alcohol dehydrogenase 6-like [Citrus sinensis]
		Cs2g07740	1.72348	--	--	gi|641856746|gb|KDO75512.1|/0/hypothetical protein CISIN_1g0095352mg, partial [Citrus sinensis]
		Cs2g13920	-2.62029	-1.27994	-1.13636	gi|567909379|ref|XP_006447003.1|/6.28307e-102/hypothetical protein CICLE_v10016434mg [Citrus clementina]
		orange1.1t00039	--	--	-1.11743	gi|568875295|ref|XP_006490742.1|/0/PREDICTED: beta-glucosidase 44-like [Citrus sinensis]
		orange1.1t05275	1.22968	1.28486	3.87564	gi|568885579|ref|XP_006495338.1|/8.2517e-130/PREDICTED: 3-oxo-Delta(4,5)-steroid 5-beta-reductase-like, partial [Citrus sinensis]
		orange1.1t01992	1.88057	--	1.03639	gi|567862310|ref|XP_006423809.1|/9.04569e-166/hypothetical protein CICLE_v10028615mg [Citrus clementina]
		Cs5g18000	--	--	2.61059	gi|567898212|ref|XP_006441594.1|/9.94719e-71/hypothetical protein CICLE_v100203322mg, partial [Citrus clementina]
		Cs7g09270	1.42875	--	--	gi|567891507|ref|XP_006438274.1|/0/hypothetical protein CICLE_v10031381mg [Citrus clementina]
		orange1.1t00899	1.05018	--	--	gi|567871725|ref|XP_006428452.1|/1.91e-100/hypothetical protein CICLE_v10012651mg [Citrus clementina]
		Cs7g22830	--	--	1.49791	gi|567888478|ref|XP_006436761.1|/0/hypothetical protein CICLE_v10031341mg [Citrus clementina]
		orange1.1t05232	--	--	2.719	gi|567887580|ref|XP_006436312.1|/1.93988e-61/hypothetical protein CICLE_v10033864mg, partial [Citrus clementina]
		Cs3g20150	1.37106	--	--	gi|568837672|ref|XP_006472847.1|/0/PREDICTED: NAD kinase 2, chloroplastic-like isoform X1 [Citrus sinensis]
		Cs3g05180	1.61885	--	--	gi|568834006|ref|XP_006471147.1|/9.52283e-175/PREDICTED: uncharacterized protein LOC102609266 isoform X1 [Citrus sinensis]
		Cs3g14430	-1.926	--	--	gi|567881741|ref|XP_006433429.1|/0/hypothetical protein CICLE_v10003375mg [Citrus clementina]
		Cs9g14330	1.14931	--	--	gi|568873957|ref|XP_006490091.1|/6.2873e-105/PREDICTED: 21 kDa protein-like [Citrus sinensis]
		Cs7g06030	2.28449	-1.32922	--	gi|568859847|ref|XP_006483444.1|/0/PREDICTED: homogentisate phytyltransferase 1, chloroplastic-like [Citrus sinensis]
		Cs7g02040	1.34563	--	1.27995	gi|567892897|ref|XP_006438969.1|/2.45617e-177/hypothetical protein CICLE_v10031748mg [Citrus clementina]
		Cs7g29920	3.63499	--	--	gi|568865640|ref|XP_006486181.1|/1.54447e-107/PREDICTED: cytochrome P450 82C4-like isoform X2 [Citrus sinensis]
		Cs2g25580	-1.03692	--	-1.15889	gi|567909439|ref|XP_006447033.1|/8.22783e-141/hypothetical protein CICLE_v10016277mg [Citrus clementina]
		Cs7g05590	1.66484	--	-1.0575	gi|568859722|ref|XP_006483384.1|/0/PREDICTED: myosin-6-like [Citrus sinensis]
		Cs5g06770	1.10007	--	--	gi|568846245|ref|XP_006476967.1|/0/PREDICTED: radical S-adenosyl methionine domain-containing protein 1, mitochondrial-like [Citrus sinensis]
		Cs5g16890	-10.0768	--	10.3332	gi|568824055|ref|XP_006466421.1|/0/PREDICTED: pentatricopeptide repeat-containing protein At3g49740-like [Citrus sinensis]
		Cs5g26650	--	--	-1.49285	gi|567901864|ref|XP_006443420.1|/0/hypothetical protein CICLE_v10020428mg [Citrus clementina]
		Cs1g05350	2.37364	--	--	gi|567870395|ref|XP_006427819.1|/0/hypothetical protein CICLE_v10027067mg [Citrus clementina]
		orange1.1t00271	1.51653	1.18681	--	gi|567905434|ref|XP_006445205.1|/5.71451e-179/hypothetical protein CICLE_v10021082mg [Citrus clementina]
		Cs1g26050	-1.02967	--	--	gi|568825308|ref|XP_006467023.1|/9.17918e-134/PREDICTED: prolyl 4-hydroxylase subunit alpha-1-like isoform X1 [Citrus sinensis]
		Cs5g03520	1.6513	--	--	gi|568845396|ref|XP_006476559.1|/0/PREDICTED: gibberellin 20 oxidase 1-like [Citrus sinensis]
		Cs6g12410	1.34466	--	--	gi|568855856|ref|XP_006481512.1|/0/PREDICTED: bifunctional nitrilase/nitrile hydratase NIT4A-like [Citrus sinensis]
		Cs1g13960	--	--	1.00679	gi|568822016|ref|XP_006465436.1|/3.36836e-96/PREDICTED: auxin-responsive protein IAA17-like [Citrus sinensis]
		Cs6g18580	-2.49659	--	1.20482	gi|568857376|ref|XP_006482242.1|/0/PREDICTED: mannose-6-phosphate isomerase 1-like [Citrus sinensis]
		Cs7g06370	-1.40198	-1.51698	--	gi|567916562|ref|XP_006450287.1|/1.03137e-144/hypothetical protein CICLE_v10009191mg [Citrus clementina]
		Cs3g22590	1.52385	--	--	gi|568838439|ref|XP_006473221.1|/0/PREDICTED: protein ROOT PRIMORDIUM DEFECTIVE 1-like isoform X1 [Citrus sinensis]
		Cs2g05220	--	--	-5.08139	gi|568827741|ref|XP_006468207.1|/0/PREDICTED: LOW QUALITY PROTEIN: peroxidase 19-like [Citrus sinensis]
		orange1.1t05594	-1.96911	--	11.3987	gi|568885926|ref|XP_006495475.1|/1.06463e-87/PREDICTED: TMV resistance protein N-like, partial [Citrus sinensis]
		Cs4g04730	--	--	-2.09516	gi|568840771|ref|XP_006474339.1|/0/PREDICTED: cycloartenol synthase 2-like isoform X1 [Citrus sinensis]
		Cs6g07830	--	--	-3.22996	gi|568854729|ref|XP_006480972.1|/0/PREDICTED: uncharacterized acetyltransferase At3g50280-like [Citrus sinensis]
		Cs7g08390	--	-1	-1.3523	gi|567891829|ref|XP_006438435.1|/0/hypothetical protein CICLE_v10030691mg [Citrus clementina]
		Cs8g04750	1.51127	--	--	gi|568867305|ref|XP_006486979.1|/0/PREDICTED: F-box protein At3g07870-like [Citrus sinensis]
		Cs3g07490	--	1.26559	--	gi|568834513|ref|XP_006471371.1|/0/PREDICTED: DNA polymerase epsilon catalytic subunit A-like [Citrus sinensis]
		Cs6g12450	1.80675	--	--	gi|568855867|ref|XP_006481517.1|/4.84155e-150/PREDICTED: secoisolariciresinol dehydrogenase-like [Citrus sinensis]
		Cs5g10130	1.58496	1.03977	--	gi|568847068|ref|XP_006477362.1|/2.90012e-143/PREDICTED: transcription factor TCP9-like [Citrus sinensis]
		Cs5g13130	1.07122	--	--	gi|568847979|ref|XP_006477804.1|/0/PREDICTED: protein SRG1-like [Citrus sinensis]
		Cs5g14950	1.35598	--	--	gi|568848293|ref|XP_006477950.1|/7.20113e-154/PREDICTED: 11-oxo-beta-amyrin 30-oxidase-like isoform X2 [Citrus sinensis]
		Cs6g19630	3.39575	1.07587	-2.25432	gi|567876707|ref|XP_006430943.1|/0/hypothetical protein CICLE_v10011662mg [Citrus clementina]
		Cs3g10610	1.40761	--	--	gi|567880793|ref|XP_006432955.1|/0/hypothetical protein CICLE_v10001721mg [Citrus clementina]
		orange1.1t03464	1.50863	--	--	gi|568882324|ref|XP_006493988.1|/0/PREDICTED: 7-hydroxymethyl chlorophyll a reductase, chloroplastic-like isoform X1 [Citrus sinensis]
		Cs9g06360	1.88948	--	2.10852	gi|568872337|ref|XP_006489328.1|/0/PREDICTED: glucose-1-phosphate adenylyltransferase large subunit 1, chloroplastic-like [Citrus sinensis]
		Cs5g28780	1.14195	--	-2.0449	gi|568851442|ref|XP_006479401.1|/0/PREDICTED: protein SRG1-like [Citrus sinensis]
		Cs7g08000	--	1.3545	1.4571	gi|568860521|ref|XP_006483765.1|/0/PREDICTED: E3 ubiquitin-protein ligase TRAF7-like [Citrus sinensis]
		Cs5g30700	1.65314	--	--	gi|567902978|ref|XP_006443977.1|/0/hypothetical protein CICLE_v10019959mg [Citrus clementina]
		Cs5g24820	--	--	1.19833	gi|568850408|ref|XP_006478906.1|/0/PREDICTED: anthocyanidin 3-O-glucosyltransferase 2-like [Citrus sinensis]
		Cs8g02140	--	--	-1.00169	gi|567859718|ref|XP_006422513.1|/2.40852e-176/hypothetical protein CICLE_v10030419mg [Citrus clementina]
		Cs7g17550	1.47311	--	--	gi|568862893|ref|XP_006484904.1|/0/PREDICTED: GDSL esterase/lipase At2g42990-like [Citrus sinensis]
		Cs2g19680	--	--	3.11412	gi|567910889|ref|XP_006447758.1|/1.4814e-141/hypothetical protein CICLE_v10016280mg [Citrus clementina]
		Cs8g01850	-1.12595	3.40451	3.1635	gi|567859642|ref|XP_006422475.1|/0/hypothetical protein CICLE_v10028831mg [Citrus clementina]
		Cs8g20240	-1.24715	--	--	gi|568870688|ref|XP_006488531.1|/0/PREDICTED: phosphoinositide phospholipase C 4-like [Citrus sinensis]
		Cs4g02380	3.0635	--	--	gi|568840234|ref|XP_006474075.1|/0/PREDICTED: shikimate O-hydroxycinnamoyltransferase-like isoform X1 [Citrus sinensis]
		Cs6g18340	--	--	1.10633	gi|568857307|ref|XP_006482208.1|/3.83308e-37/PREDICTED: probable non-specific lipid-transfer protein AKCS9-like [Citrus sinensis]
		orange1.1t03383	2.61005	1.03764	1.64689	gi|641838260|gb|KDO57204.1|/1.78097e-179/hypothetical protein CISIN_1g040794mg [Citrus sinensis]
		Cs3g19080	1.20059	--	--	gi|568837396|ref|XP_006472710.1|/2.39948e-156/PREDICTED: probable 6-phosphogluconolactonase 1-like isoform X1 [Citrus sinensis]
		Cs8g10780	1.14532	--	--	gi|568868570|ref|XP_006487559.1|/0/PREDICTED: probable beta-1,4-xylosyltransferase IRX10-like [Citrus sinensis]
		Cs1g13260	1.54581	--	--	gi|568821919|ref|XP_006465389.1|/9.76835e-176/PREDICTED: cytochrome c1-1, heme protein, mitochondrial-like [Citrus sinensis]
		Cs1g19480	--	--	-1.68281	gi|568823625|ref|XP_006466211.1|/0/PREDICTED: putative pentatricopeptide repeat-containing protein At5g08490-like isoform X1 [Citrus sinensis]
		Cs1g03730	2.3253	1.27291	--	gi|567870739|ref|XP_006427991.1|/0/hypothetical protein CICLE_v10025807mg [Citrus clementina]
		Cs2g28590	3.57923	--	--	gi|568832325|ref|XP_006470387.1|/1.96591e-144/PREDICTED: WAT1-related protein At5g40240-like isoform X2 [Citrus sinensis]
		Cs7g18930	10.2877	--	--	gi|567889066|ref|XP_006437055.1|/0/hypothetical protein CICLE_v10033811mg [Citrus clementina]
		Cs5g27130	2.84767	--	-1.30496	gi|567901994|ref|XP_006443485.1|/2.8568e-158/hypothetical protein CICLE_v10021575mg [Citrus clementina]
		Cs2g09830	2.33123	--	2.38466	gi|568827965|ref|XP_006468316.1|/0/PREDICTED: 2-succinylbenzoate--CoA ligase, chloroplastic/peroxisomal-like isoform X1 [Citrus sinensis]
		Cs3g18800	1.25493	4.9542	--	gi|568837313|ref|XP_006472670.1|/0/PREDICTED: probable glycerol-3-phosphate acyltransferase 3-like [Citrus sinensis]
		Cs2g28570	1.10982	1.50515	--	gi|568832540|ref|XP_006470490.1|/1.33715e-164/PREDICTED: WAT1-related protein At5g40240-like [Citrus sinensis]
		Cs4g18190	-1.56203	--	--	gi|568844009|ref|XP_006475889.1|/0/PREDICTED: probable clathrin assembly protein At4g32285-like [Citrus sinensis]
		Cs6g15910	2.34715	--	-1.09524	gi|641838364|gb|KDO57307.1|/0/hypothetical protein CISIN_1g044623mg, partial [Citrus sinensis]
		Cs7g26040	--	--	-1.02795	gi|568864699|ref|XP_006485730.1|/2.74206e-146/PREDICTED: ASC1-like protein-like [Citrus sinensis]
		Cs5g10170	1.15445	--	5.2909	gi|568847082|ref|XP_006477369.1|/0/PREDICTED: protein HOTHEAD-like isoform X3 [Citrus sinensis]
		Cs4g13530	1.026	--	--	gi|568842974|ref|XP_006475400.1|/0/PREDICTED: pentatricopeptide repeat-containing protein At1g62260, mitochondrial-like isoform X1 [Citrus sinensis]
		Cs6g20900	--	--	-2.17388	gi|568858025|ref|XP_006482556.1|/0/PREDICTED: aldose 1-epimerase-like [Citrus sinensis]
		Cs6g11080	--	--	-1.35079	gi|568855473|ref|XP_006481329.1|/0/PREDICTED: probable acyl-activating enzyme 5, peroxisomal-like [Citrus sinensis]
		Cs2g06240	-1.1901	--	--	gi|568826926|ref|XP_006467819.1|/0/PREDICTED: sphingolipid delta(4)-desaturase DES1-like [Citrus sinensis]
		Cs5g19690	1.11473	--	--	gi|567898336|ref|XP_006441656.1|/1.01573e-120/hypothetical protein CICLE_v10021626mg [Citrus clementina]
		Cs1g16730	--	--	-1.78191	gi|568822818|ref|XP_006465823.1|/0/PREDICTED: GDSL esterase/lipase 2-like isoform X1 [Citrus sinensis]
		Cs2g09840	--	--	-11.0967	gi|567913153|ref|XP_006448890.1|/0/hypothetical protein CICLE_v10017467mg [Citrus clementina]
		orange1.1t01969	-1.84798	-1.37284	-1.72293	gi|568879339|ref|XP_006492616.1|/0/PREDICTED: bifunctional riboflavin biosynthesis protein RIBA 1, chloroplastic-like [Citrus sinensis]
		Cs7g25980	1	--	--	gi|568864691|ref|XP_006485726.1|/0/PREDICTED: pentatricopeptide repeat-containing protein At1g18485-like [Citrus sinensis]
		Cs8g13800	--	--	2.12507	gi|568869167|ref|XP_006487803.1|/0/PREDICTED: lysosomal beta glucosidase-like isoform X1 [Citrus sinensis]
		Cs7g17360	--	-2.54823	--	gi|567889256|ref|XP_006437150.1|/1.05425e-79/hypothetical protein CICLE_v10031740mg [Citrus clementina]
		Cs3g22690	1.41115	--	--	gi|568838461|ref|XP_006473231.1|/2.13452e-71/PREDICTED: uncharacterized protein LOC102609740 [Citrus sinensis]
		Cs1g16710	1.61546	--	--	gi|568822816|ref|XP_006465822.1|/0/PREDICTED: GDSL esterase/lipase 5-like [Citrus sinensis]
		Cs3g27010	-1.75273	--	-1.03942	gi|568839572|ref|XP_006473755.1|/0/PREDICTED: 4-coumarate--CoA ligase-like 5-like [Citrus sinensis]
		orange1.1t05651	-2.33557	--	2.52661	gi|568885968|ref|XP_006495488.1|/4.9726e-34/PREDICTED: zinc finger A20 and AN1 domain-containing stress-associated protein 3-like, partial [Citrus sinensis]
		Cs7g03980	1.54432	--	-2.24327	gi|567892297|ref|XP_006438669.1|/0/hypothetical protein CICLE_v10031757mg [Citrus clementina]
		Cs8g16800	--	--	1.40526	gi|567863900|ref|XP_006424599.1|/0/hypothetical protein CICLE_v10027805mg [Citrus clementina]
		Cs3g04130	1.00237	--	--	gi|568833854|ref|XP_006471081.1|/0/PREDICTED: phosphatidylinositol 4-phosphate 5-kinase 8-like [Citrus sinensis]
		Cs4g11380	--	-1.94145	--	gi|641855521|gb|KDO74307.1|/0/hypothetical protein CISIN_1g003288mg [Citrus sinensis]
		Cs7g07600	1.1488	--	--	gi|568860233|ref|XP_006483629.1|/2.86864e-147/PREDICTED: exostosin-like 3-like [Citrus sinensis]
		Cs7g26830	1.24989	--	--	gi|568864841|ref|XP_006485797.1|/0/PREDICTED: synaptotagmin-5-like [Citrus sinensis]
		Cs7g26050	1.1937	--	--	gi|641846734|gb|KDO65616.1|/1.10609e-127/hypothetical protein CISIN_1g044744mg [Citrus sinensis]
		Cs6g04560	--	2.9386	--	gi|568854033|ref|XP_006480640.1|/6.95533e-176/PREDICTED: peroxidase 21-like [Citrus sinensis]
		orange1.1t02478	1.53797	1.17177	--	gi|568880380|ref|XP_006493098.1|/0/PREDICTED: putative disease resistance RPP13-like protein 1-like isoform X1 [Citrus sinensis]
		Cs1g24225	1.90766	--	--	gi|567866075|ref|XP_006425660.1|/4.60977e-34/hypothetical protein CICLE_v10026862mg [Citrus clementina]
		Cs7g22820	--	--	1.16601	gi|568864060|ref|XP_006485427.1|/0/PREDICTED: beta-amyrin 11-oxidase-like [Citrus sinensis]
		Cs7g19780	--	--	-1.55602	gi|568863330|ref|XP_006485105.1|/0/PREDICTED: transcription factor ICE1-like [Citrus sinensis]
		Cs3g04670	3.57755	--	-2.63141	gi|568833914|ref|XP_006471104.1|/0/PREDICTED: probable homogentisate phytyltransferase 1, chloroplastic-like [Citrus sinensis]
		Cs7g14910	1.07529	--	--	gi|567889947|ref|XP_006437494.1|/8.02891e-84/hypothetical protein CICLE_v10032834mg [Citrus clementina]
		Cs3g26470	--	1.90383	--	gi|567885327|ref|XP_006435222.1|/0/hypothetical protein CICLE_v10001561mg [Citrus clementina]
		Cs2g03270	--	--	-1.42003	gi|641859509|gb|KDO78199.1|/0/hypothetical protein CISIN_1g007291mg [Citrus sinensis]
		Cs7g01030	--	--	1.57289	gi|661873446|emb|CDP20930.1|/1.39074e-55/unnamed protein product [Coffea canephora]
		Cs5g25600	-1.46416	--	--	gi|567901606|ref|XP_006443291.1|/0/hypothetical protein CICLE_v10020640mg [Citrus clementina]
		orange1.1t02780	--	--	-2.03634	gi|568880978|ref|XP_006493372.1|/0/PREDICTED: cytochrome P450 71A1-like [Citrus sinensis]
		Cs9g17340	-1.73455	-1.29297	--	gi|567858484|ref|XP_006421925.1|/0/hypothetical protein CICLE_v10004732mg [Citrus clementina]
		Cs1g18300	-1.12129	--	--	gi|568823263|ref|XP_006466038.1|/0/PREDICTED: beta-galactosidase 1-like [Citrus sinensis]
		Cs8g14670	1.20142	--	--	gi|568869375|ref|XP_006487903.1|/0/PREDICTED: F-box protein CPR30-like [Citrus sinensis]
		Cs7g09720	--	--	1.65163	gi|568860979|ref|XP_006483989.1|/0/PREDICTED: vegetative incompatibility protein HET-E-1-like [Citrus sinensis]
		Cs9g13990	1.65849	--	-2.05878	gi|568873862|ref|XP_006490045.1|/0/PREDICTED: probable polygalacturonase-like [Citrus sinensis]
		Cs5g20435	1.08563	--	--	gi|568841695|ref|XP_006474793.1|/3.91525e-47/PREDICTED: chaperone protein dnaJ 11, chloroplastic-like [Citrus sinensis]
		orange1.1t01060	1.40314	--	--	gi|568877622|ref|XP_006491826.1|/6.57293e-157/PREDICTED: F-box protein At2g02240-like [Citrus sinensis]
		Cs4g05190	2.17348	--	--	gi|567922228|ref|XP_006453120.1|/0/hypothetical protein CICLE_v10008809mg [Citrus clementina]
		Cs7g03680	1.152	--	--	gi|567892375|ref|XP_006438708.1|/0/hypothetical protein CICLE_v10031937mg [Citrus clementina]
		Cs8g15710	2.13286	--	-1.04485	gi|568869613|ref|XP_006488015.1|/0/PREDICTED: probable glucuronoxylan glucuronosyltransferase IRX7-like isoform X1 [Citrus sinensis]
		Cs7g04310	--	--	-1.18731	gi|568859401|ref|XP_006483229.1|/0/PREDICTED: alpha-amylase 3, chloroplastic [Citrus sinensis]
		Cs2g12180	--	-1.60881	--	gi|568828619|ref|XP_006468640.1|/0/PREDICTED: endoglucanase 12-like [Citrus sinensis]
		Cs4g01790	1.08003	--	--	gi|641840552|gb|KDO59472.1|/0/hypothetical protein CISIN_1g013860mg [Citrus sinensis]
		Cs9g14630	-1.97106	--	--	gi|568860399|ref|XP_006483704.1|/2.46065e-57/PREDICTED: uncharacterized protein LOC102620092 [Citrus sinensis]
		orange1.1t01884	--	--	1.00319	gi|568879143|ref|XP_006492536.1|/0/PREDICTED: UDP-glucuronate 4-epimerase 6-like [Citrus sinensis]
		Cs2g23840	--	--	-1.07538	gi|567909843|ref|XP_006447235.1|/5.38522e-177/hypothetical protein CICLE_v10015280mg [Citrus clementina]
		orange1.1t06018	1.86889	--	--	gi|567878007|ref|XP_006431562.1|/2.03925e-17/hypothetical protein CICLE_v10003714mg, partial [Citrus clementina]
		Cs1g08440	--	-1.17009	-1.92922	gi|567879063|ref|XP_006432090.1|/0/hypothetical protein CICLE_v10001956mg [Citrus clementina]
		Cs6g11240	1.32193	--	--	gi|567874327|ref|XP_006429753.1|/0/hypothetical protein CICLE_v10011917mg [Citrus clementina]
		Cs6g19130	--	--	-2.93153	gi|568857530|ref|XP_006482318.1|/0/PREDICTED: tryptophan synthase-like [Citrus sinensis]
		orange1.1t02742	2.5502	--	--	gi|641835245|gb|KDO54224.1|/0/hypothetical protein CISIN_1g006091mg [Citrus sinensis]
		Cs5g03980	3.78396	--	--	gi|568845510|ref|XP_006476614.1|/1.18339e-170/PREDICTED: transcription factor TCP14-like [Citrus sinensis]
		Cs5g07990	1.41105	--	1.49683	gi|568846532|ref|XP_006477107.1|/0/PREDICTED: zeaxanthin epoxidase, chloroplastic-like isoform X1 [Citrus sinensis]
		Cs4g01680	--	-2.38628	--	gi|568840066|ref|XP_006473992.1|/0/PREDICTED: chitotriosidase-1-like [Citrus sinensis]
		Cs5g25530	--	2.50553	--	gi|567901596|ref|XP_006443286.1|/5.73152e-169/hypothetical protein CICLE_v10020709mg [Citrus clementina]
		Cs1g18350	1.12787	--	--	gi|568823273|ref|XP_006466043.1|/2.41666e-78/PREDICTED: uncharacterized protein LOC102609690 [Citrus sinensis]
		Cs3g07100	1.36392	--	--	gi|568834415|ref|XP_006471326.1|/0/PREDICTED: GDSL esterase/lipase At1g29670-like [Citrus sinensis]
		Cs6g03750	1.60346	--	--	gi|568853817|ref|XP_006480536.1|/1.24504e-100/PREDICTED: dirigent protein 17-like isoform X1 [Citrus sinensis]
		Cs2g09910	1.53205	--	--	gi|568827984|ref|XP_006468325.1|/2.08755e-157/PREDICTED: probable 3-hydroxyisobutyrate dehydrogenase, mitochondrial-like isoform X2 [Citrus sinensis]
		Cs1g15970	1.20913	--	--	gi|568822591|ref|XP_006465714.1|/0/PREDICTED: 6-phosphofructokinase 3-like [Citrus sinensis]
		orange1.1t04366	1.03639	--	--	gi|394556815|dbj|BAM29049.1|/0/geraniol synthase [Citrus jambhiri]
		Cs3g19380	--	--	-1.38805	gi|568837471|ref|XP_006472747.1|/0/PREDICTED: kynurenine--oxoglutarate transaminase 3-like [Citrus sinensis]
		Cs5g26130	1.10522	--	--	gi|567901726|ref|XP_006443351.1|/0/hypothetical protein CICLE_v10020717mg [Citrus clementina]
		Cs6g16700	1.41665	4.23897	--	gi|568856940|ref|XP_006482029.1|/0/PREDICTED: cytochrome P450 94A1-like [Citrus sinensis]
		Cs1g12660	1.53972	--	1.06819	gi|590704977|ref|XP_007047308.1|/1.28987e-81/Caffeoyl-CoA O-methyltransferase 1 [Theobroma cacao]
		Cs9g11750	--	--	-9.10329	gi|568873449|ref|XP_006489852.1|/0/PREDICTED: protein ECERIFERUM 26-like [Citrus sinensis]
		orange1.1t03998	1.5458	--	--	gi|568883285|ref|XP_006494407.1|/0/PREDICTED: geraniol 8-hydroxylase-like [Citrus sinensis]
		Cs3g16210	--	--	2.04439	gi|568842778|ref|XP_006475310.1|/0/PREDICTED: (-)-germacrene D synthase-like [Citrus sinensis]
		Cs1g22290	1.06096	--	--	gi|568824312|ref|XP_006466546.1|/0/PREDICTED: putative oxidoreductase C1F5.03c-like [Citrus sinensis]
		Cs2g30570	--	--	1.42064	gi|568832859|ref|XP_006470642.1|/0/PREDICTED: BAHD acyltransferase At5g47980-like [Citrus sinensis]
		Cs6g15610	3.6328	--	1.6384	gi|568856692|ref|XP_006481913.1|/0/PREDICTED: cytochrome P450 76A2-like [Citrus sinensis]
		Cs3g19360	-1.31592	--	--	gi|568837467|ref|XP_006472745.1|/0/PREDICTED: chalcone synthase-like [Citrus sinensis]
		Cs3g05810	--	--	1.05089	gi|568834139|ref|XP_006471204.1|/0/PREDICTED: geraniol 8-hydroxylase-like [Citrus sinensis]
		Cs3g14110	1.72317	--	--	gi|567881655|ref|XP_006433386.1|/0/hypothetical protein CICLE_v10000982mg [Citrus clementina]
		orange1.1t01935	1.69536	--	--	gi|568879249|ref|XP_006492572.1|/0/PREDICTED: UDP-glycosyltransferase 76C2-like, partial [Citrus sinensis]
		Cs1g15140	1.27009	1.51753	--	gi|568822632|ref|XP_006465733.1|/2.01712e-161/PREDICTED: glyoxylate/hydroxypyruvate reductase A HPR2-like [Citrus sinensis]
		orange1.1t02481	--	--	-1.17306	gi|568880385|ref|XP_006493100.1|/0/PREDICTED: putative disease resistance protein At3g14460-like isoform X1 [Citrus sinensis]
		Cs5g33460	--	1.98106	--	gi|567903824|ref|XP_006444400.1|/0/hypothetical protein CICLE_v10019602mg [Citrus clementina]
		orange1.1t04529	-9.66178	--	--	gi|568880868|ref|XP_006493328.1|/0/PREDICTED: starch synthase 1, chloroplastic/amyloplastic-like [Citrus sinensis]
		Cs1g20610	--	-1.38867	-1.1061	gi|568823905|ref|XP_006466348.1|/5.73648e-171/PREDICTED: probable mannitol dehydrogenase-like [Citrus sinensis]
		Cs5g03200	--	--	-10.1548	gi|641857571|gb|KDO76316.1|/1.58964e-111/hypothetical protein CISIN_1g027413mg [Citrus sinensis]
		Cs5g20320	--	--	1.04409	gi|567898458|ref|XP_006441717.1|/0/hypothetical protein CICLE_v10019883mg [Citrus clementina]
		Cs4g17050	--	--	-11.7142	gi|568843737|ref|XP_006475755.1|/4.66852e-125/PREDICTED: auxin-responsive protein IAA1-like [Citrus sinensis]
		Cs3g11490	--	--	1.82029	gi|567881005|ref|XP_006433061.1|/1.30351e-119/hypothetical protein CICLE_v10001793mg [Citrus clementina]
		orange1.1t05469	12.6096	2.40145	-3.21525	gi|568885819|ref|XP_006495437.1|/4.85421e-66/PREDICTED: alcohol dehydrogenase-like 1-like [Citrus sinensis]
		Cs1g18570	4.3322	--	--	gi|567867711|ref|XP_006426478.1|/2.58056e-66/hypothetical protein CICLE_v10026972mg [Citrus clementina]
		orange1.1t03152	2.53478	1.53829	-1.13289	gi|641845997|gb|KDO64882.1|/4.27378e-145/hypothetical protein CISIN_1g040467mg [Citrus sinensis]
		Cs1g14896	--	--	-1.72316	gi|567868733|ref|XP_006426989.1|/0/hypothetical protein CICLE_v10024887mg [Citrus clementina]
		orange1.1t04489	--	--	1.37311	gi|568884220|ref|XP_006494812.1|/0/PREDICTED: 4-coumarate--CoA ligase 1-like [Citrus sinensis]
		Cs7g20830	2.58353	1.00538	2.3296	gi|567888224|ref|XP_006436634.1|/1.10201e-132/hypothetical protein CICLE_v10032630mg [Citrus clementina]
		Cs7g19670	1.41646	--	--	gi|567888874|ref|XP_006436959.1|/0/hypothetical protein CICLE_v10031524mg [Citrus clementina]
		Cs7g15460	2.432	--	--	gi|568862476|ref|XP_006484709.1|/0/PREDICTED: cytochrome P450 89A2-like [Citrus sinensis]
		Cs7g29270	--	--	-1.11072	gi|567886922|ref|XP_006435983.1|/0/hypothetical protein CICLE_v10031065mg [Citrus clementina]
		Cs3g15910	--	--	-1.03735	gi|568836518|ref|XP_006472289.1|/2.25057e-142/PREDICTED: adenine phosphoribosyltransferase 1, chloroplastic-like [Citrus sinensis]
		Cs5g30320	1.63075	--	--	gi|567902848|ref|XP_006443912.1|/2.89587e-48/hypothetical protein CICLE_v10024455mg [Citrus clementina]
		Cs5g16860	1.18793	--	-4.73155	gi|568848924|ref|XP_006478226.1|/0/PREDICTED: anthranilate N-methyltransferase-like [Citrus sinensis]
		Cs4g13070	1.14587	--	--	gi|568842887|ref|XP_006475360.1|/0/PREDICTED: 6-phosphofructokinase 3-like [Citrus sinensis]
		Cs5g29040	1.53403	--	--	gi|567902476|ref|XP_006443726.1|/2.9714e-95/hypothetical protein CICLE_v10022322mg [Citrus clementina]
		Cs4g12280	1.41174	--	--	gi|568842753|ref|XP_006475299.1|/3.78205e-119/PREDICTED: psbQ-like protein 2, chloroplastic-like [Citrus sinensis]
		Cs1g20600	--	--	1.23621	gi|567867227|ref|XP_006426236.1|/4.57512e-155/hypothetical protein CICLE_v10025755mg [Citrus clementina]
		Cs9g04990	2.4231	--	--	gi|567853017|ref|XP_006419672.1|/1.2242e-174/hypothetical protein CICLE_v10005517mg [Citrus clementina]
		Cs1g06880	2.73915	--	-1.54154	gi|567919834|ref|XP_006451923.1|/1.2283e-149/hypothetical protein CICLE_v10009261mg [Citrus clementina]
		Cs7g19180	--	1.65025	--	gi|568863181|ref|XP_006485036.1|/0/PREDICTED: pectinesterase PPME1-like [Citrus sinensis]
		Cs5g09880	1.57049	--	--	gi|568847004|ref|XP_006477331.1|/0/PREDICTED: geraniol 8-hydroxylase-like [Citrus sinensis]
		Cs5g03610	--	--	-1.56747	gi|567894134|ref|XP_006439555.1|/0/hypothetical protein CICLE_v10019696mg [Citrus clementina]
		Cs6g17120	2.05784	--	--	gi|568857046|ref|XP_006482081.1|/0/PREDICTED: protein GAMETE EXPRESSED 1-like [Citrus sinensis]
		Cs5g02350	--	1.33031	--	gi|568845057|ref|XP_006476395.1|/0/PREDICTED: DNA primase small subunit-like [Citrus sinensis]
		Cs3g10480	1.10317	--	--	gi|567880835|ref|XP_006432976.1|/1.97221e-150/hypothetical protein CICLE_v10002135mg [Citrus clementina]
		Cs2g07600	4.16749	-1.6789	1.57248	gi|568827273|ref|XP_006467989.1|/0/PREDICTED: thiamine thiazole synthase 2, chloroplastic-like [Citrus sinensis]
		Cs4g08960	1.1606	--	--	gi|568842362|ref|XP_006475118.1|/0/PREDICTED: pectinesterase QRT1-like [Citrus sinensis]
		Cs5g01180	-1.27238	--	--	gi|568844756|ref|XP_006476249.1|/0/PREDICTED: uncharacterized protein LOC102621962 [Citrus sinensis]
		Cs1g20710	1.84602	--	1.98194	gi|568823913|ref|XP_006466352.1|/0/PREDICTED: serine hydroxymethyltransferase, mitochondrial-like [Citrus sinensis]
		Cs4g05200	--	--	-1.62596	gi|567922226|ref|XP_006453119.1|/0/hypothetical protein CICLE_v10007630mg [Citrus clementina]
		Cs8g10170	1.57884	--	-1.31396	gi|568868500|ref|XP_006487529.1|/3.071e-170/PREDICTED: probable aldo-keto reductase 2-like [Citrus sinensis]
		orange1.1t03582	3.11818	--	-1.06438	gi|567880697|ref|XP_006432907.1|/2.44715e-151/hypothetical protein CICLE_v10001648mg [Citrus clementina]
		Cs1g24120	1.03507	--	--	gi|567866099|ref|XP_006425672.1|/0/hypothetical protein CICLE_v10025284mg [Citrus clementina]
		Cs1g04080	--	--	-1.31797	gi|567870663|ref|XP_006427953.1|/0/hypothetical protein CICLE_v10025312mg [Citrus clementina]
		Cs8g07020	1.14611	--	1.45796	gi|567861066|ref|XP_006423187.1|/0/hypothetical protein CICLE_v10028381mg [Citrus clementina]
		Cs1g09140	1.18942	--	1.18229	gi|568821028|ref|XP_006464999.1|/1.6388e-82/PREDICTED: photosystem I reaction center subunit N, chloroplastic-like isoform X2 [Citrus sinensis]
		Cs7g12100	--	-2.30986	--	gi|567890631|ref|XP_006437836.1|/0/hypothetical protein CICLE_v10031958mg [Citrus clementina]
		Cs7g17010	1.03953	--	--	gi|568862755|ref|XP_006484839.1|/0/PREDICTED: taxadiene 5-alpha hydroxylase-like [Citrus sinensis]
		Cs6g20170	--	--	1.30925	gi|568857869|ref|XP_006482486.1|/0/PREDICTED: peroxidase 63-like [Citrus sinensis]
		orange1.1t05124	-1.65786	2.64445	--	gi|568866611|ref|XP_006486645.1|/1.48502e-160/PREDICTED: endochitinase 1-like [Citrus sinensis]
		Cs6g02940	1.3566	--	--	gi|567872077|ref|XP_006428628.1|/1.5085e-92/hypothetical protein CICLE_v10013765mg [Citrus clementina]
		Cs3g16770	3.23173	1.25743	--	gi|568836740|ref|XP_006472392.1|/0/PREDICTED: transcription factor bHLH93-like [Citrus sinensis]
		Cs3g22260	2.10973	1.71889	--	gi|568838349|ref|XP_006473177.1|/3.80527e-57/PREDICTED: transcription factor TCP23-like [Citrus sinensis]
		Cs2g14720	--	--	2.5073	gi|171673164|gb|ACB47461.1|/0/chalcone synthase [Citrus sinensis]
		orange1.1t05016	3.52356	--	--	gi|568885165|ref|XP_006495174.1|/6.17157e-71/PREDICTED: caffeic acid 3-O-methyltransferase-like isoform X1 [Citrus sinensis]
		Cs9g14600	-2.34062	-1.43307	--	gi|568873993|ref|XP_006490109.1|/0/PREDICTED: trehalose-phosphate phosphatase A-like isoform X1 [Citrus sinensis]
		Cs5g18010	--	-3.29496	-1.38439	gi|568848901|ref|XP_006478221.1|/0/PREDICTED: caffeic acid 3-O-methyltransferase 1-like [Citrus sinensis]
		Cs2g07630	1.152	--	--	gi|567913545|ref|XP_006449086.1|/1.64365e-88/hypothetical protein CICLE_v10016912mg [Citrus clementina]
		orange1.1t03559	2.66297	--	-2.78022	gi|568882513|ref|XP_006494071.1|/0/PREDICTED: phosphatidylinositol 4-phosphate 5-kinase 6-like isoform X1 [Citrus sinensis]
		Cs6g14060	1.15016	--	--	gi|568856256|ref|XP_006481702.1|/0/PREDICTED: putative pentatricopeptide repeat-containing protein At5g37570-like isoform X1 [Citrus sinensis]
		Cs1g03960	--	-1.62059	-2.9752	gi|567870703|ref|XP_006427973.1|/3.32725e-153/hypothetical protein CICLE_v10026001mg [Citrus clementina]
		Cs6g14590	1.35772	--	--	gi|568856390|ref|XP_006481767.1|/1.2531e-169/PREDICTED: 1-(5-phosphoribosyl)-5-[(5-phosphoribosylamino)methylideneamino] imidazole-4-carboxamide isomerase, chloroplastic-like [Citrus sinensis]
		Cs9g18700	--	-1.18544	-1.34534	gi|567858818|ref|XP_006422092.1|/1.70862e-151/hypothetical protein CICLE_v10005522mg [Citrus clementina]
		Cs7g30360	2.21851	--	--	gi|567886624|ref|XP_006435834.1|/0/hypothetical protein CICLE_v10030811mg [Citrus clementina]
		Cs9g06970	2.93198	--	--	gi|641855787|gb|KDO74567.1|/2.96595e-158/hypothetical protein CISIN_1g020501mg [Citrus sinensis]
		Cs2g04470	1.0713	--	-1.66096	gi|568826499|ref|XP_006467609.1|/0/PREDICTED: probable alpha,alpha-trehalose-phosphate synthase [UDP-forming] 7-like [Citrus sinensis]
		Cs3g18500	--	1.22961	--	gi|567861088|ref|XP_006423198.1|/0/hypothetical protein CICLE_v10030403mg [Citrus clementina]
		orange1.1t01636	1.37474	--	--	gi|641820708|gb|KDO40584.1|/0/hypothetical protein CISIN_1g014184mg [Citrus sinensis]
		Cs8g15150	-1.14852	--	--	gi|568869513|ref|XP_006487967.1|/3.92877e-74/PREDICTED: zinc finger A20 and AN1 domain-containing stress-associated protein 3-like [Citrus sinensis]
		Cs4g01780	1.33766	--	--	gi|568840096|ref|XP_006474007.1|/0/PREDICTED: 1-acyl-sn-glycerol-3-phosphate acyltransferase 1, chloroplastic-like [Citrus sinensis]
		orange1.1t03165	9.29921	--	--	gi|567907409|ref|XP_006446018.1|/0/hypothetical protein CICLE_v10014862mg [Citrus clementina]
		Cs7g11210	--	--	-2.26333	gi|568861363|ref|XP_006484173.1|/0/PREDICTED: beta-glucosidase 40-like [Citrus sinensis]
		Cs5g30790	--	--	-9.96578	gi|567903014|ref|XP_006443995.1|/1.94769e-168/hypothetical protein CICLE_v10021103mg [Citrus clementina]
		Cs6g04390	2.34632	--	--	gi|568853987|ref|XP_006480617.1|/0/PREDICTED: zinc finger protein JACKDAW-like [Citrus sinensis]
		Cs3g06080	--	--	1.06981	gi|568834198|ref|XP_006471232.1|/3.36554e-59/PREDICTED: disease resistance protein RPP8-like [Citrus sinensis]
		Cs6g04000	1.03477	--	--	gi|567872641|ref|XP_006428910.1|/4.67294e-129/hypothetical protein CICLE_v10013683mg [Citrus clementina]
		Cs2g22660	2.85505	--	--	gi|567910189|ref|XP_006447408.1|/0/hypothetical protein CICLE_v10014992mg [Citrus clementina]
		Cs1g25150	-1.61535	--	--	gi|568825102|ref|XP_006466926.1|/0/PREDICTED: GDP-mannose 4,6 dehydratase 2-like [Citrus sinensis]
		Cs6g08060	--	--	-1.3361	gi|568854763|ref|XP_006480989.1|/0/PREDICTED: uncharacterized protein At4g19900-like isoform X1 [Citrus sinensis]
		Cs6g15730	-2.67237	--	-1.18625	gi|568856717|ref|XP_006481925.1|/0/PREDICTED: protein CHUP1, chloroplastic-like [Citrus sinensis]
		Cs6g15770	1.16419	--	--	gi|568857629|ref|XP_006482367.1|/0/PREDICTED: GDSL esterase/lipase At5g03820-like [Citrus sinensis]
		orange1.1t02074	1.15273	2.47686	--	gi|567907099|ref|XP_006445863.1|/1.66132e-45/hypothetical protein CICLE_v10017225mg [Citrus clementina]
		Cs5g34680	--	--	1.02726	gi|567902340|ref|XP_006443658.1|/3.36478e-147/hypothetical protein CICLE_v10020607mg [Citrus clementina]
		Cs5g24990	--	1.84098	-2.3836	gi|567901444|ref|XP_006443210.1|/2.34143e-166/hypothetical protein CICLE_v10020821mg [Citrus clementina]
		orange1.1t03208	--	--	-1.00322	gi|568881738|ref|XP_006493709.1|/0/PREDICTED: non-lysosomal glucosylceramidase-like isoform X1 [Citrus sinensis]
		Cs3g11790	--	--	-2.64958	gi|567881097|ref|XP_006433107.1|/0/hypothetical protein CICLE_v10001388mg [Citrus clementina]
		orange1.1t02040	--	--	-3.99435	gi|568879450|ref|XP_006492671.1|/0/PREDICTED: peroxidase 15-like [Citrus sinensis]
		Cs4g14130	--	--	-1.68065	gi|567918918|ref|XP_006451465.1|/0/hypothetical protein CICLE_v10008099mg [Citrus clementina]
		Cs5g08640	3.29059	-1.01563	-3.85398	gi|568846646|ref|XP_006477160.1|/0/PREDICTED: trans-1,2-dihydrobenzene-1,2-diol dehydrogenase-like [Citrus sinensis]
		Cs5g14980	2.44746	--	--	gi|568848295|ref|XP_006477951.1|/2.14588e-157/PREDICTED: 11-oxo-beta-amyrin 30-oxidase-like [Citrus sinensis]
		Cs8g15800	1.2258	--	--	gi|568869641|ref|XP_006488029.1|/0/PREDICTED: 4-coumarate--CoA ligase-like 7-like [Citrus sinensis]
		Cs4g03330	--	--	-1.03259	gi|567922774|ref|XP_006453393.1|/0/hypothetical protein CICLE_v10007733mg [Citrus clementina]
		Cs2g20590	--	-1.02256	-1.03837	gi|567910677|ref|XP_006447652.1|/4.6386e-123/hypothetical protein CICLE_v10015962mg [Citrus clementina]
		Cs8g07080	1.26174	--	1.69661	gi|568867776|ref|XP_006487207.1|/6.05105e-175/PREDICTED: 4-hydroxy-3-methylbut-2-enyl diphosphate reductase, chloroplastic-like, partial [Citrus sinensis]
		Cs5g30950	1.46613	--	--	gi|568852878|ref|XP_006480097.1|/0/PREDICTED: type I inositol 1,4,5-trisphosphate 5-phosphatase CVP2-like [Citrus sinensis]
		Cs7g12410	--	--	-1.06697	gi|572153013|ref|NP_001275865.1|/0/S-adenosylmethionine decarboxylase [Citrus sinensis]
		Cs1g25510	1.94289	--	--	gi|567865659|ref|XP_006425452.1|/0/hypothetical protein CICLE_v10027108mg [Citrus clementina]
		Cs2g10460	1.16572	--	--	gi|568828125|ref|XP_006468395.1|/4.10813e-141/PREDICTED: probable ribose-5-phosphate isomerase-like isoform X2 [Citrus sinensis]
		Cs5g18620	1.42417	--	3.69481	gi|641823512|gb|KDO42913.1|/9.07104e-127/hypothetical protein CISIN_1g0225291mg [Citrus sinensis]
		Cs7g11920	--	-2.25939	--	gi|568861516|ref|XP_006484247.1|/0/PREDICTED: uncharacterized protein LOC102622082 [Citrus sinensis]
		Cs6g16200	1.36207	--	1.82692	gi|568856845|ref|XP_006481986.1|/0/PREDICTED: magnesium-protoporphyrin IX monomethyl ester [oxidative] cyclase, chloroplastic-like [Citrus sinensis]
		Cs1g23870	--	--	-1.55706	gi|567866173|ref|XP_006425709.1|/0/hypothetical protein CICLE_v10027059mg [Citrus clementina]
		Cs6g10480	-1.40508	--	--	gi|568855695|ref|XP_006481438.1|/0/PREDICTED: uncharacterized protein LOC102624230 [Citrus sinensis]
		Cs3g23560	--	-1.04018	--	gi|567884431|ref|XP_006434774.1|/0/hypothetical protein CICLE_v10001266mg [Citrus clementina]
		Cs3g10560	--	--	-1.09443	gi|567880815|ref|XP_006432966.1|/0/hypothetical protein CICLE_v10001702mg [Citrus clementina]
		Cs8g03950	1.35936	--	--	gi|568867143|ref|XP_006486903.1|/0/PREDICTED: protein SRG1-like [Citrus sinensis]
		Cs2g19970	2.37037	--	-3.17769	gi|567910809|ref|XP_006447718.1|/0/hypothetical protein CICLE_v10015458mg [Citrus clementina]
		Cs3g07460	1.31202	--	--	gi|641832276|gb|KDO51314.1|/0/hypothetical protein CISIN_1g014906mg [Citrus sinensis]
		Cs5g12720	--	1.07286	--	gi|568847907|ref|XP_006477771.1|/0/PREDICTED: uncharacterized protein LOC102630048 [Citrus sinensis]
		Cs2g10500	1.28837	--	--	gi|568828137|ref|XP_006468401.1|/0/PREDICTED: protein OSB2, chloroplastic-like isoform X1 [Citrus sinensis]
		Cs7g24010	1.15119	--	--	gi|568864275|ref|XP_006485528.1|/0/PREDICTED: chlorophyll(ide) b reductase NOL, chloroplastic-like isoform X1 [Citrus sinensis]
		Cs6g07840	1.08125	-1.44739	-1.14252	gi|568854731|ref|XP_006480973.1|/0/PREDICTED: uncharacterized protein LOC102615235 [Citrus sinensis]
		Cs5g01780	--	2.32769	--	gi|641857901|gb|KDO76646.1|/1.75686e-108/hypothetical protein CISIN_1g041103mg [Citrus sinensis]
		orange1.1t03010	-1.08696	--	--	gi|641805163|gb|KDO35917.1|/2.83903e-61/hypothetical protein CISIN_1g043736mg [Citrus sinensis]
		Cs3g16320	1.03205	--	--	gi|641862762|gb|KDO81449.1|/3.19031e-130/hypothetical protein CISIN_1g023715mg [Citrus sinensis]
		Cs5g32370	--	1.22455	1.5501	gi|568852385|ref|XP_006479858.1|/0/PREDICTED: bifunctional 3-dehydroquinate dehydratase/shikimate dehydrogenase, chloroplastic-like isoform X1 [Citrus sinensis]
		Cs2g01450	1.69294	--	--	gi|641859942|gb|KDO78632.1|/0/hypothetical protein CISIN_1g046354mg, partial [Citrus sinensis]
		Cs3g07150	--	--	3.17542	gi|568834427|ref|XP_006471332.1|/0/PREDICTED: WAT1-related protein At5g07050-like [Citrus sinensis]
		orange1.1t03576	--	--	-1.02751	gi|567880695|ref|XP_006432906.1|/2.5068e-138/hypothetical protein CICLE_v10001648mg [Citrus clementina]
		Cs6g09480	1.3599	--	-2.43296	gi|567873853|ref|XP_006429516.1|/1.4443e-172/hypothetical protein CICLE_v10012298mg [Citrus clementina]
		Cs3g19220	1.02709	--	--	gi|568837422|ref|XP_006472723.1|/0/PREDICTED: uncharacterized protein At1g04910-like isoform X1 [Citrus sinensis]
		Cs5g23540	1.72085	--	4.45943	gi|568850159|ref|XP_006478794.1|/0/PREDICTED: (-)-germacrene D synthase-like isoform X1 [Citrus sinensis]
		Cs1g14700	1.05327	--	--	gi|568822301|ref|XP_006465571.1|/0/PREDICTED: aspartate carbamoyltransferase 3, chloroplastic-like [Citrus sinensis]
		orange1.1t02108	1.10499	--	--	gi|568879550|ref|XP_006492716.1|/0/PREDICTED: phytoene synthase, chloroplastic-like [Citrus sinensis]
		Cs7g32230	1.229	--	--	gi|567886102|ref|XP_006435573.1|/0/hypothetical protein CICLE_v10031368mg [Citrus clementina]
		Cs7g22650	1.38016	--	-1.73132	gi|568864020|ref|XP_006485410.1|/0/PREDICTED: type I inositol 1,4,5-trisphosphate 5-phosphatase 2-like isoform X3 [Citrus sinensis]
		Cs4g13870	-1.67948	--	-2.42403	gi|567918868|ref|XP_006451440.1|/7.82916e-180/hypothetical protein CICLE_v10008993mg [Citrus clementina]
		Cs9g05430	2.4975	--	4.53605	gi|568872229|ref|XP_006489274.1|/0/PREDICTED: S-adenosylmethionine decarboxylase proenzyme 3-like [Citrus sinensis]
		Cs1g13580	1.94888	--	--	gi|568821959|ref|XP_006465408.1|/0/PREDICTED: pentatricopeptide repeat-containing protein At1g15510, chloroplastic-like [Citrus sinensis]
		Cs3g15630	--	--	-1.91302	gi|568836448|ref|XP_006472256.1|/0/PREDICTED: isoflavone 2'-hydroxylase-like [Citrus sinensis]
		orange1.1t00016	--	--	1.00804	gi|567858200|ref|XP_006421783.1|/0/hypothetical protein CICLE_v10004720mg [Citrus clementina]
		Cs5g21725	1.24393	--	--	gi|641825882|gb|KDO45135.1|/3.08454e-22/hypothetical protein CISIN_1g038643mg, partial [Citrus sinensis]
		Cs1g03820	1.79706	--	--	gi|567870731|ref|XP_006427987.1|/0/hypothetical protein CICLE_v10025412mg [Citrus clementina]
		Cs2g25450	--	--	-2.42626	gi|568831661|ref|XP_006470079.1|/8.82742e-169/PREDICTED: peroxidase 55-like [Citrus sinensis]
		orange1.1t05018	2.49476	--	--	gi|568885167|ref|XP_006495175.1|/0/PREDICTED: caffeic acid 3-O-methyltransferase-like isoform X2 [Citrus sinensis]
		Cs7g28480	--	--	1.37776	gi|567887136|ref|XP_006436090.1|/1.96517e-125/hypothetical protein CICLE_v10032585mg [Citrus clementina]
		Cs3g19650	1.78819	--	1.77421	gi|568837539|ref|XP_006472781.1|/1.17499e-117/PREDICTED: photosystem II 22 kDa protein, chloroplastic-like [Citrus sinensis]
		Cs9g01630	-1.01193	2.95016	--	gi|567852245|ref|XP_006419286.1|/0/hypothetical protein CICLE_v10004899mg [Citrus clementina]
		orange1.1t03087	--	1.62293	--	gi|568871013|ref|XP_006488688.1|/0/PREDICTED: uncharacterized protein LOC102623105 [Citrus sinensis]
		Cs5g09470	--	--	-1.10675	gi|568846878|ref|XP_006477269.1|/0/PREDICTED: primary amine oxidase-like [Citrus sinensis]
		Cs1g16890	--	--	-3.49923	gi|567868247|ref|XP_006426746.1|/3.14878e-170/hypothetical protein CICLE_v10025485mg [Citrus clementina]
		Cs5g15450	1.15739	--	1.10417	gi|568848401|ref|XP_006477999.1|/9.0132e-60/PREDICTED: photosystem II 10 kDa polypeptide, chloroplastic-like [Citrus sinensis]
		Cs7g07590	1.42443	--	--	gi|568860233|ref|XP_006483629.1|/7.66651e-147/PREDICTED: exostosin-like 3-like [Citrus sinensis]
		Cs9g16640	--	--	-3.54199	gi|568874393|ref|XP_006490300.1|/0/PREDICTED: UDP-glycosyltransferase 76C4-like [Citrus sinensis]
		Cs7g13560	1.87447	--	--	gi|568862048|ref|XP_006484504.1|/0/PREDICTED: pentatricopeptide repeat-containing protein At3g09040, mitochondrial-like isoform X1 [Citrus sinensis]
		Cs4g08150	4.0882	--	2.40896	gi|641811653|gb|KDO37191.1|/1.00945e-136/hypothetical protein CISIN_1g016748mg [Citrus sinensis]
		Cs8g05300	-2.03015	--	--	gi|568867411|ref|XP_006487031.1|/0/PREDICTED: scopoletin glucosyltransferase-like [Citrus sinensis]
		Cs6g07440	1.75615	--	3.41308	gi|568855610|ref|XP_006481396.1|/0/PREDICTED: cell wall protein AWA1-like [Citrus sinensis]
		Cs7g23670	--	1.53492	--	gi|568864346|ref|XP_006485563.1|/0/PREDICTED: polyamine oxidase-like [Citrus sinensis]
		Cs9g16160	-1.01865	--	--	gi|568874324|ref|XP_006490266.1|/0/PREDICTED: xyloglucan galactosyltransferase KATAMARI1 homolog [Citrus sinensis]
		Cs5g12710	1.56536	--	--	gi|568847905|ref|XP_006477770.1|/0/PREDICTED: uncharacterized protein LOC102629761 [Citrus sinensis]
		Cs6g07430	1.95737	--	2.67189	gi|568854646|ref|XP_006480932.1|/0/PREDICTED: fructose-1,6-bisphosphatase, chloroplastic-like [Citrus sinensis]
		Cs8g19270	3.82958	--	--	gi|568870430|ref|XP_006488407.1|/0/PREDICTED: UDP-glycosyltransferase 76E1-like [Citrus sinensis]
		Cs2g16440	3.08342	--	--	gi|567861258|ref|XP_006423283.1|/2.28044e-48/hypothetical protein CICLE_v10029669mg [Citrus clementina]
		orange1.1t04155	1.40587	--	1.75709	gi|568883582|ref|XP_006494542.1|/3.93534e-107/PREDICTED: probable 3-beta-hydroxysteroid-Delta(8),Delta(7)-isomerase-like isoform X1 [Citrus sinensis]
		Cs5g31180	1.82653	--	2.43806	gi|157678732|dbj|BAF80471.1|/2.39974e-94/PSI reaction center subunit II [Citrus sinensis]
		Cs3g25940	-1.06916	--	2.02908	gi|568839334|ref|XP_006473639.1|/0/PREDICTED: endoglucanase 10-like [Citrus sinensis]
		Cs5g30880	1.11272	--	--	gi|567903048|ref|XP_006444012.1|/0/hypothetical protein CICLE_v10018988mg [Citrus clementina]
		Cs2g17080	1.73193	--	--	gi|568829824|ref|XP_006469216.1|/6.61043e-98/PREDICTED: 21 kDa protein-like [Citrus sinensis]
		Cs5g09220	-1.20753	--	1.76484	gi|572152878|ref|NP_001275813.1|/0/acid beta-fructofuranosidase-like [Citrus sinensis]
		Cs2g16870	--	--	-6.46617	gi|567911835|ref|XP_006448231.1|/1.73978e-84/hypothetical protein CICLE_v10017056mg [Citrus clementina]
		Cs7g08310	--	-1.66779	2.23406	gi|568861650|ref|XP_006484313.1|/0/PREDICTED: uncharacterized protein LOC102615432 [Citrus sinensis]
		Cs2g07700	-1.11797	-2.7383	-5.11916	gi|568827285|ref|XP_006467995.1|/0/PREDICTED: tryptophan synthase beta chain 2, chloroplastic-like [Citrus sinensis]
		Cs3g23360	--	--	2.05889	gi|641865444|gb|KDO84129.1|/0/hypothetical protein CISIN_1g004265mg [Citrus sinensis]
		Cs1g26360	1.20727	--	--	gi|567865369|ref|XP_006425307.1|/0/hypothetical protein CICLE_v10025227mg [Citrus clementina]
		Cs5g25590	--	1.21839	9.2484	gi|567901604|ref|XP_006443290.1|/0/hypothetical protein CICLE_v10020515mg [Citrus clementina]
		Cs8g14710	1.30359	-1.59835	-2.50001	gi|568869388|ref|XP_006487909.1|/2.3375e-121/PREDICTED: transcription factor DIVARICATA-like [Citrus sinensis]
		Cs5g24470	--	--	1.77138	gi|567901270|ref|XP_006443123.1|/0/hypothetical protein CICLE_v10024067mg [Citrus clementina]
		Cs9g14320	--	--	1.40498	gi|568873955|ref|XP_006490090.1|/5.92301e-95/PREDICTED: 21 kDa protein-like [Citrus sinensis]
		Cs8g07230	1.58442	--	1.17304	gi|567861336|ref|XP_006423322.1|/0/hypothetical protein CICLE_v10028195mg [Citrus clementina]
		orange1.1t02547	--	--	-1.93542	gi|568880536|ref|XP_006493173.1|/9.81524e-60/PREDICTED: homeobox-leucine zipper protein ATHB-12-like isoform X2 [Citrus sinensis]
		Cs9g05150	1.87447	--	1.28669	gi|641856188|gb|KDO74968.1|/0/hypothetical protein CISIN_1g004923mg [Citrus sinensis]
		Cs5g30350	1.67177	--	--	gi|567902854|ref|XP_006443915.1|/0/hypothetical protein CICLE_v10019700mg [Citrus clementina]
		Cs6g15930	--	--	-3.13323	gi|567875623|ref|XP_006430401.1|/0/hypothetical protein CICLE_v10011062mg [Citrus clementina]
		Cs4g18730	-2.31063	-1.31182	--	gi|568844148|ref|XP_006475957.1|/0/PREDICTED: ferrochelatase-2, chloroplastic-like [Citrus sinensis]
		Cs1g21270	10.1923	--	-10.3772	gi|568824055|ref|XP_006466421.1|/0/PREDICTED: pentatricopeptide repeat-containing protein At3g49740-like [Citrus sinensis]
		Cs5g14370	-1.78682	--	-5.50104	gi|641831450|gb|KDO50508.1|/0/hypothetical protein CISIN_1g007379mg [Citrus sinensis]
		Cs6g18270	-2.0705	--	--	gi|568857281|ref|XP_006482195.1|/0/PREDICTED: putative lipid phosphate phosphatase 3, chloroplastic-like isoform X1 [Citrus sinensis]
		Cs4g06650	-1.01974	--	1.11211	gi|568841215|ref|XP_006474555.1|/0/PREDICTED: pectinesterase/pectinesterase inhibitor PPE8B-like [Citrus sinensis]
		Cs1g17390	--	--	-1.90635	gi|568822987|ref|XP_006465906.1|/0/PREDICTED: cytochrome P450 71A1-like [Citrus sinensis]
		orange1.1t00527	1.11935	--	--	gi|568876504|ref|XP_006491318.1|/5.52326e-58/PREDICTED: DNA-directed RNA polymerase III subunit RPC10-like isoform X1 [Citrus sinensis]
		orange1.1t00375	1.45302	1.32041	--	gi|567905066|ref|XP_006445021.1|/0/hypothetical protein CICLE_v10019825mg [Citrus clementina]
		Cs1g20950	1.10196	--	--	gi|568823975|ref|XP_006466382.1|/0/PREDICTED: probable starch synthase 4, chloroplastic/amyloplastic-like isoform X1 [Citrus sinensis]
		Cs7g31610	1.26345	--	-1.92075	gi|567886294|ref|XP_006435669.1|/2.76042e-164/hypothetical protein CICLE_v10032309mg [Citrus clementina]
		Cs2g26760	1.29412	--	--	gi|568831904|ref|XP_006470187.1|/1.68441e-98/PREDICTED: zeaxanthin epoxidase, chloroplastic-like [Citrus sinensis]
		orange1.1t03867	2.66955	--	--	gi|568884951|ref|XP_006495089.1|/7.0026e-65/PREDICTED: DNA-directed RNA polymerase V subunit 5C-like [Citrus sinensis]
		Cs7g22840	1.39759	--	--	gi|568864064|ref|XP_006485429.1|/0/PREDICTED: beta-amyrin 11-oxidase-like [Citrus sinensis]
		Cs5g08310	-2.0368	--	--	gi|567895464|ref|XP_006440220.1|/0/hypothetical protein CICLE_v10018902mg [Citrus clementina]
		Cs3g09140	3.81006	--	-2.64386	gi|567880311|ref|XP_006432714.1|/0/hypothetical protein CICLE_v10000845mg [Citrus clementina]
		Cs9g06790	--	--	2.09214	gi|568872431|ref|XP_006489375.1|/0/PREDICTED: primary amine oxidase-like [Citrus sinensis]
		Cs7g18940	3.67499	--	--	gi|568863455|ref|XP_006485160.1|/0/PREDICTED: cytochrome P450 93A3-like [Citrus sinensis]
		Cs6g18900	-1.24933	--	--	gi|568857480|ref|XP_006482294.1|/2.32393e-143/PREDICTED: allene oxide cyclase 4, chloroplastic-like [Citrus sinensis]
		orange1.1t00712	1.64857	--	-1.10557	gi|568876987|ref|XP_006491541.1|/3.43285e-84/PREDICTED: folylpolyglutamate synthase-like isoform X3 [Citrus sinensis]
		Cs1g07480	1.09037	--	--	gi|568820538|ref|XP_006464772.1|/0/PREDICTED: probable bifunctional methylthioribulose-1-phosphate dehydratase/enolase-phosphatase E1-like [Citrus sinensis]
		Cs7g07120	2.51202	--	-1.4029	gi|568860052|ref|XP_006483542.1|/0/PREDICTED: probable sarcosine oxidase-like [Citrus sinensis]
		Cs6g20830	--	--	-1.49175	gi|568858007|ref|XP_006482549.1|/0/PREDICTED: uncharacterized protein LOC102623849 [Citrus sinensis]
		Cs4g02410	2.63394	--	-1.65422	gi|567923028|ref|XP_006453520.1|/5.6649e-152/hypothetical protein CICLE_v10009021mg [Citrus clementina]
		Cs3g07770	-1.16487	--	--	gi|567863356|ref|XP_006424332.1|/0/hypothetical protein CICLE_v10028359mg [Citrus clementina]
		Cs5g28330	--	--	4.8687	gi|567861014|ref|XP_006423161.1|/0/hypothetical protein CICLE_v10027967mg [Citrus clementina]
		orange1.1t00361	-1.01289	--	--	gi|568876040|ref|XP_006491094.1|/0/PREDICTED: beta-amylase 7-like isoform X2 [Citrus sinensis]
		Cs7g31010	-3.38557	-3.51576	-2.41773	gi|567886460|ref|XP_006435752.1|/4.94878e-168/hypothetical protein CICLE_v10031811mg [Citrus clementina]
		Cs6g18650	1.0603	--	--	gi|568857396|ref|XP_006482252.1|/0/PREDICTED: caffeoylshikimate esterase-like [Citrus sinensis]
		Cs7g03690	1.3587	--	--	gi|568821300|ref|XP_006465119.1|/8.7129e-30/PREDICTED: uncharacterized protein LOC102624353 [Citrus sinensis]
		Cs3g26050	--	--	2.16685	gi|568839354|ref|XP_006473649.1|/0/PREDICTED: hexokinase-2, chloroplastic-like [Citrus sinensis]
		Cs4g06710	1.04767	-1.12398	3.08377	gi|568841223|ref|XP_006474559.1|/0/PREDICTED: probable pectinesterase/pectinesterase inhibitor 54-like [Citrus sinensis]
		orange1.1t04035	1.14086	--	--	gi|568883348|ref|XP_006494432.1|/0/PREDICTED: uncharacterized protein LOC102614143 [Citrus sinensis]
		Cs3g26230	1.58695	--	--	gi|568839394|ref|XP_006473669.1|/1.29428e-125/PREDICTED: tau-tubulin kinase 1-like isoform X1 [Citrus sinensis]
		Cs5g10740	1.48907	--	1.16007	gi|641836595|gb|KDO55558.1|/0/hypothetical protein CISIN_1g012488mg [Citrus sinensis]
		orange1.1t03294	1.24393	--	--	gi|568881948|ref|XP_006493811.1|/3.22556e-134/PREDICTED: myb family transcription factor APL-like isoform X3 [Citrus sinensis]
		Cs3g19390	1.70109	--	--	gi|567883189|ref|XP_006434153.1|/0/hypothetical protein CICLE_v10001096mg [Citrus clementina]
		Cs6g17510	--	--	2.38665	gi|568857149|ref|XP_006482129.1|/6.61544e-180/PREDICTED: geranylgeranyl pyrophosphate synthase, chloroplastic-like [Citrus sinensis]
		Cs1g18420	1.33575	--	--	gi|568823292|ref|XP_006466052.1|/5.26772e-68/PREDICTED: PRA1 family protein F2-like [Citrus sinensis]
		Cs7g31810	1.02814	--	--	gi|568866094|ref|XP_006486399.1|/0/PREDICTED: probable phosphoribosylformylglycinamidine synthase, chloroplastic/mitochondrial-like isoform X1 [Citrus sinensis]
		Cs3g21630	1.61186	--	--	gi|568838156|ref|XP_006473081.1|/0/PREDICTED: methenyltetrahydrofolate synthase domain-containing protein-like [Citrus sinensis]
		Cs2g29550	1.86305	--	--	gi|568832631|ref|XP_006470532.1|/1.17965e-119/PREDICTED: pentatricopeptide repeat-containing protein At1g62350-like [Citrus sinensis]
		orange1.1t00386	1.21169	--	-3.61196	gi|567905032|ref|XP_006445004.1|/0/hypothetical protein CICLE_v10020662mg [Citrus clementina]
		Cs3g22910	1.28255	-1.56201	--	gi|567884237|ref|XP_006434677.1|/0/hypothetical protein CICLE_v10000723mg [Citrus clementina]
		Cs4g10240	-2.23627	-3.48569	-5.2932	gi|567920750|ref|XP_006452381.1|/7.21332e-151/hypothetical protein CICLE_v10008936mg [Citrus clementina]
		Cs6g07360	-2.15138	-1.52652	--	gi|567873315|ref|XP_006429247.1|/5.02668e-167/hypothetical protein CICLE_v10012250mg [Citrus clementina]
		orange1.1t01910	1.49001	--	--	gi|568879213|ref|XP_006492563.1|/0/PREDICTED: ent-kaurene oxidase, chloroplastic-like [Citrus sinensis]
		orange1.1t03896	2.45059	--	-1.15926	gi|568883176|ref|XP_006494361.1|/3.62613e-157/PREDICTED: transcription factor TCP8-like [Citrus sinensis]
		Cs5g15000	2.539	--	4.3857	gi|567899492|ref|XP_006442234.1|/1.69176e-135/hypothetical protein CICLE_v10020692mg [Citrus clementina]
		Cs1g04870	1.09639	--	-1.91486	gi|567870497|ref|XP_006427870.1|/0/hypothetical protein CICLE_v10025686mg [Citrus clementina]
		Cs4g08410	1.03076	--	--	gi|641840250|gb|KDO59172.1|/9.34333e-165/hypothetical protein CISIN_1g016805mg [Citrus sinensis]
		Cs8g13100	1.59445	--	--	gi|568869063|ref|XP_006487761.1|/0/PREDICTED: bifunctional nitrilase/nitrile hydratase NIT4A-like isoform X2 [Citrus sinensis]
		Cs3g01130	--	--	2.08568	gi|568833155|ref|XP_006470781.1|/0/PREDICTED: cytochrome P450 71A1-like isoform X1 [Citrus sinensis]
		Cs9g10010	1.6939	--	--	gi|568873115|ref|XP_006489696.1|/0/PREDICTED: arogenate dehydratase/prephenate dehydratase 1, chloroplastic-like [Citrus sinensis]
		Cs2g06230	-1.05357	--	--	gi|641857153|gb|KDO75919.1|/9.24552e-162/hypothetical protein CISIN_1g020224mg [Citrus sinensis]
		orange1.1t04737	--	--	-3.30581	gi|147800878|emb|CAN73335.1|/1.56899e-66/hypothetical protein VITISV_035137 [Vitis vinifera]
		Cs5g33450	-1.43405	--	1.90689	gi|568852682|ref|XP_006480001.1|/0/PREDICTED: probable pectinesterase/pectinesterase inhibitor 40-like [Citrus sinensis]
		orange1.1t03535	-1.30089	--	--	gi|641845084|gb|KDO63973.1|/0/hypothetical protein CISIN_1g037610mg [Citrus sinensis]
		Cs4g05250	-3.02033	-4.22868	--	gi|567922212|ref|XP_006453112.1|/0/hypothetical protein CICLE_v10008213mg [Citrus clementina]
		Cs7g02940	2.0291	--	--	gi|567892607|ref|XP_006438824.1|/5.65553e-126/hypothetical protein CICLE_v10032547mg [Citrus clementina]
		orange1.1t06032	-12.7773	--	--	gi|568883936|ref|XP_006494695.1|/0/PREDICTED: beta-ureidopropionase-like [Citrus sinensis]
		Cs2g13790	1.74741	1.24347	1.21339	gi|567911959|ref|XP_006448293.1|/2.54786e-79/hypothetical protein CICLE_v10017086mg [Citrus clementina]
		Cs5g06720	--	1.45086	--	gi|568846235|ref|XP_006476962.1|/0/PREDICTED: GDSL esterase/lipase At3g48460-like [Citrus sinensis]
		orange1.1t02903	--	--	-1	gi|568881222|ref|XP_006493485.1|/0/PREDICTED: UNC93-like protein 1-like [Citrus sinensis]
		orange1.1t02606	1.57868	--	1.59388	gi|567888702|ref|XP_006436873.1|/2.87713e-97/hypothetical protein CICLE_v10031989mg [Citrus clementina]
		Cs9g16650	--	--	-1.51037	gi|568874725|ref|XP_006490464.1|/0/PREDICTED: UDP-glycosyltransferase 76F1-like [Citrus sinensis]
		orange1.1t03038	--	--	-1.61874	gi|568881418|ref|XP_006493570.1|/6.25202e-139/PREDICTED: tropinone reductase homolog [Citrus sinensis]
		orange1.1t04400	--	1.8484	2.26849	gi|567870769|ref|XP_006428006.1|/0/hypothetical protein CICLE_v10025515mg [Citrus clementina]
		Cs2g13450	--	1.07902	4.4107	gi|567912043|ref|XP_006448335.1|/0/hypothetical protein CICLE_v10015449mg [Citrus clementina]
		orange1.1t03280	1.37594	--	--	gi|641842691|gb|KDO61595.1|/6.64317e-171/hypothetical protein CISIN_1g011942mg [Citrus sinensis]
		Cs1g10500	--	--	2.3479	gi|568821386|ref|XP_006465159.1|/0/PREDICTED: flavonoid 3'-monooxygenase-like [Citrus sinensis]
		Cs3g18110	2.79141	--	--	gi|567882811|ref|XP_006433964.1|/0/hypothetical protein CICLE_v10004031mg [Citrus clementina]
		Cs1g15940	--	1.11258	2.53138	gi|568822583|ref|XP_006465710.1|/1.46741e-153/PREDICTED: acid phosphatase 1-like [Citrus sinensis]
		Cs1g20690	1.97439	--	2.13277	gi|568823911|ref|XP_006466351.1|/0/PREDICTED: serine hydroxymethyltransferase, mitochondrial-like [Citrus sinensis]
		Cs7g09630	4.25905	--	--	gi|568860953|ref|XP_006483976.1|/0/PREDICTED: cytochrome P450 71B37-like [Citrus sinensis]
		Cs3g11180	--	--	-1.09867	gi|572152901|ref|NP_001275793.1|/0/ZDS [Citrus sinensis]
		Cs3g13940	1.71425	--	--	gi|568835988|ref|XP_006472032.1|/0/PREDICTED: DNA polymerase zeta catalytic subunit-like isoform X1 [Citrus sinensis]
		orange1.1t01339	--	--	1.10236	gi|568878091|ref|XP_006492039.1|/0/PREDICTED: homogentisate phytyltransferase 1, chloroplastic-like isoform X2 [Citrus sinensis]
		orange1.1t02443	1.21791	--	--	gi|568880275|ref|XP_006493056.1|/7.45294e-76/PREDICTED: glucan endo-1,3-beta-glucosidase-like protein 2-like [Citrus sinensis]
		Cs8g01840	-1.23297	3.33117	3.30895	gi|1220144|emb|CAA93847.1|/4.75369e-140/chitinase [Citrus sinensis]
		Cs7g06700	1.08724	--	--	gi|568860443|ref|XP_006483726.1|/0/PREDICTED: lariat debranching enzyme-like [Citrus sinensis]
		Cs2g03780	--	--	3.552	gi|568826300|ref|XP_006467511.1|/2.31975e-153/PREDICTED: chlorophyll a-b binding protein 3C, chloroplastic-like [Citrus sinensis]
		orange1.1t05122	1.23948	--	3.91254	gi|568885308|ref|XP_006495229.1|/0/PREDICTED: 3-oxo-Delta(4,5)-steroid 5-beta-reductase-like [Citrus sinensis]
		Cs7g01380	1.80215	--	--	gi|568858592|ref|XP_006482833.1|/0/PREDICTED: beta-glucosidase 17-like isoform X2 [Citrus sinensis]
		Cs5g11730	1.14477	--	--	gi|568847670|ref|XP_006477655.1|/0/PREDICTED: flavonoid 3'-monooxygenase-like [Citrus sinensis]
		Cs1g06750	3.28135	--	--	gi|567919870|ref|XP_006451941.1|/0/hypothetical protein CICLE_v10008628mg [Citrus clementina]
		Cs8g02610	-2.44803	--	1.95577	gi|641829814|gb|KDO48921.1|/4.69601e-61/hypothetical protein CISIN_1g017216mg [Citrus sinensis]
		Cs7g01390	-3.33184	-2.36669	--	gi|568858600|ref|XP_006482836.1|/0/PREDICTED: uncharacterized protein At1g04910-like isoform X1 [Citrus sinensis]
		Cs4g07070	-3.87447	--	--	gi|567921696|ref|XP_006452854.1|/0/hypothetical protein CICLE_v10010771mg [Citrus clementina]
		Cs3g04360	1.18133	--	--	gi|568833881|ref|XP_006471091.1|/0/PREDICTED: (R)-limonene synthase 1-like isoform X1 [Citrus sinensis]
		Cs7g30880	1.48089	--	--	gi|567886486|ref|XP_006435765.1|/0/hypothetical protein CICLE_v10031450mg [Citrus clementina]
		Cs4g09730	--	--	-1.40808	gi|568842129|ref|XP_006475005.1|/0/PREDICTED: GDSL esterase/lipase At4g26790-like [Citrus sinensis]
		Cs1g23820	--	--	-1.50862	gi|567866191|ref|XP_006425718.1|/0/hypothetical protein CICLE_v10025390mg [Citrus clementina]
		Cs1g06850	1.41938	--	2.43817	gi|568820417|ref|XP_006464717.1|/0/PREDICTED: protochlorophyllide reductase, chloroplastic-like [Citrus sinensis]
		orange1.1t04337	10.6795	--	--	gi|641835019|gb|KDO54002.1|/0/hypothetical protein CISIN_1g002828mg [Citrus sinensis]
		Cs1g05460	2.11784	--	--	gi|568820756|ref|XP_006464872.1|/0/PREDICTED: G-type lectin S-receptor-like serine/threonine-protein kinase RLK1-like [Citrus sinensis]
		Cs3g13600	--	--	1.04333	gi|568835866|ref|XP_006471975.1|/0/PREDICTED: amidase 1-like isoform X1 [Citrus sinensis]
		Cs2g22650	1.54124	--	1.86026	gi|567910197|ref|XP_006447412.1|/3.4298e-102/hypothetical protein CICLE_v100167062mg [Citrus clementina]
		Cs1g02770	-1.01684	--	--	gi|567906016|ref|XP_006445496.1|/2.27944e-109/hypothetical protein CICLE_v10024291mg [Citrus clementina]
		Cs7g18970	1.89907	--	--	gi|568863147|ref|XP_006485019.1|/1.27699e-179/PREDICTED: polygalacturonase inhibitor-like [Citrus sinensis]
		Cs3g03480	1.42968	--	--	gi|568832484|ref|XP_006470462.1|/0/PREDICTED: LOW QUALITY PROTEIN: DNA (cytosine-5)-methyltransferase 1A-like [Citrus sinensis]
		Cs3g14680	--	--	-4.43017	gi|568837936|ref|XP_006472973.1|/8.42266e-163/PREDICTED: F-box protein PP2-B15-like [Citrus sinensis]
		Cs3g27170	--	--	-3.3484	gi|567885573|ref|XP_006435345.1|/0/hypothetical protein CICLE_v10001106mg [Citrus clementina]
		Cs7g29860	1.71883	--	--	gi|568865636|ref|XP_006486179.1|/0/PREDICTED: cytochrome P450 82C4-like [Citrus sinensis]
		Cs7g01280	1.00899	--	--	gi|567893033|ref|XP_006439037.1|/0/hypothetical protein CICLE_v10031934mg [Citrus clementina]
		Cs5g08290	-1.83886	--	--	gi|567895474|ref|XP_006440225.1|/0/hypothetical protein CICLE_v10018906mg [Citrus clementina]
		Cs3g09020	--	--	-4.75489	gi|567880291|ref|XP_006432704.1|/0/hypothetical protein CICLE_v10000846mg [Citrus clementina]
		orange1.1t03782	1.25453	--	-1.14626	gi|641837540|gb|KDO56493.1|/0/hypothetical protein CISIN_1g047263mg [Citrus sinensis]
		orange1.1t02394	--	--	-1.69599	gi|568873254|ref|XP_006489762.1|/1.97012e-107/PREDICTED: uncharacterized protein LOC102618749 [Citrus sinensis]
		Cs1g16670	--	--	2.16241	gi|567868323|ref|XP_006426784.1|/0/hypothetical protein CICLE_v10024934mg [Citrus clementina]
		Cs1g26340	--	--	-3.10594	gi|568825371|ref|XP_006467053.1|/0/PREDICTED: probable acyl-activating enzyme 1, peroxisomal-like [Citrus sinensis]
		Cs9g14780	1.3717	--	--	gi|568874037|ref|XP_006490128.1|/0/PREDICTED: NO-associated protein 1, chloroplastic/mitochondrial-like [Citrus sinensis]
		Cs5g34690	--	--	2.86942	gi|641846981|gb|KDO65862.1|/0/hypothetical protein CISIN_1g016933mg [Citrus sinensis]
		orange1.1t00376	1.33076	--	--	gi|567905062|ref|XP_006445019.1|/0/hypothetical protein CICLE_v10024243mg [Citrus clementina]
		Cs4g18520	1.26316	--	--	gi|568844094|ref|XP_006475931.1|/0/PREDICTED: glycine dehydrogenase [decarboxylating], mitochondrial-like [Citrus sinensis]
		Cs5g20010	--	--	1.09759	gi|568849378|ref|XP_006478436.1|/0/PREDICTED: probable iron/ascorbate oxidoreductase DDB_G0283291-like [Citrus sinensis]
		orange1.1t02143	--	1.10497	-1.17766	gi|568879694|ref|XP_006492782.1|/1.881e-152/PREDICTED: (+)-neomenthol dehydrogenase-like [Citrus sinensis]
		Cs4g18300	--	--	-2.39378	gi|567917720|ref|XP_006450866.1|/0/hypothetical protein CICLE_v10007948mg [Citrus clementina]
		Cs5g08070	--	--	2.53681	gi|568846551|ref|XP_006477116.1|/0/PREDICTED: flavonoid 3'-monooxygenase-like [Citrus sinensis]
		Cs7g18780	1.47206	--	1.77761	gi|641825497|gb|KDO44764.1|/9.25012e-105/hypothetical protein CISIN_1g025092mg [Citrus sinensis]
		Cs2g06630	2.18126	--	--	gi|568827034|ref|XP_006467873.1|/0/PREDICTED: PAP-specific phosphatase HAL2-like [Citrus sinensis]
		Cs1g21970	--	1.13023	--	gi|568824224|ref|XP_006466502.1|/0/PREDICTED: subtilisin-like protease-like [Citrus sinensis]
		Cs2g07770	2.95174	--	--	gi|568827306|ref|XP_006468005.1|/0/PREDICTED: cytochrome P450 77A3-like [Citrus sinensis]
		Cs7g22080	1.08024	--	--	gi|567888630|ref|XP_006436837.1|/7.90967e-111/hypothetical protein CICLE_v10032657mg [Citrus clementina]
		Cs9g19000	--	3.02354	--	gi|567858768|ref|XP_006422067.1|/0/hypothetical protein CICLE_v10004997mg [Citrus clementina]
		Cs5g21775	1.4532	--	--	gi|567870471|ref|XP_006427857.1|/4.47547e-35/hypothetical protein CICLE_v10025660mg [Citrus clementina]
		orange1.1t01658	1.20573	--	--	gi|567903964|ref|XP_006444470.1|/0/hypothetical protein CICLE_v10018959mg [Citrus clementina]
		Cs5g04210	1.81729	--	--	gi|568845580|ref|XP_006476649.1|/0/PREDICTED: isochorismate synthase, chloroplastic-like isoform X1 [Citrus sinensis]
		Cs2g22040	--	--	2.54323	gi|567910299|ref|XP_006447463.1|/0/hypothetical protein CICLE_v10014929mg [Citrus clementina]
		Cs7g15020	-1.82829	-1.21271	--	gi|568862361|ref|XP_006484652.1|/0/PREDICTED: synaptotagmin-5-like [Citrus sinensis]
		orange1.1t00831	2.37631	--	3.94342	gi|567910035|ref|XP_006447331.1|/3.23159e-78/hypothetical protein CICLE_v10016927mg [Citrus clementina]
		Cs1g26370	1.25366	--	-1.13367	gi|567865369|ref|XP_006425307.1|/0/hypothetical protein CICLE_v10025227mg [Citrus clementina]
		orange1.1t02045	--	--	2.52905	gi|568879454|ref|XP_006492673.1|/0/PREDICTED: peroxidase 15-like [Citrus sinensis]
		orange1.1t01782	1.51272	--	--	gi|568878919|ref|XP_006492431.1|/0/PREDICTED: protoporphyrinogen oxidase 1, chloroplastic-like [Citrus sinensis]
		orange1.1t03289	2.13505	--	--	gi|568881938|ref|XP_006493806.1|/0/PREDICTED: probable 2-oxoglutarate/Fe(II)-dependent dioxygenase-like [Citrus sinensis]
		Cs5g24680	--	--	1.37016	gi|567901320|ref|XP_006443148.1|/7.18521e-172/hypothetical protein CICLE_v10021187mg [Citrus clementina]
		orange1.1t03167	4.05311	--	--	gi|568881677|ref|XP_006493679.1|/0/PREDICTED: uncharacterized protein LOC102631446 [Citrus sinensis]
		Cs3g20340	2.77529	--	-4.1964	gi|568837732|ref|XP_006472877.1|/0/PREDICTED: probable acyl-activating enzyme 9-like isoform X1 [Citrus sinensis]
		Cs8g21080	1.55786	--	--	gi|568870889|ref|XP_006488626.1|/0/PREDICTED: uncharacterized protein LOC102624935 [Citrus sinensis]
		Cs6g06610	1.77047	--	1.24669	gi|359478613|ref|XP_003632145.1|/3.74141e-169/PREDICTED: LOW QUALITY PROTEIN: uncharacterized short-chain type dehydrogenase/reductase y4vI-like [Vitis vinifera]
		orange1.1t03589	--	--	1.53469	gi|568882580|ref|XP_006494099.1|/7.34245e-180/PREDICTED: protein SRG1-like [Citrus sinensis]
		Cs4g14090	--	--	-2.04875	gi|641838825|gb|KDO57763.1|/0/hypothetical protein CISIN_1g004219mg [Citrus sinensis]
		Cs6g02730	1.84909	--	--	gi|641835055|gb|KDO54037.1|/0/hypothetical protein CISIN_1g039210mg, partial [Citrus sinensis]
		Cs2g26340	1.14293	--	--	gi|567877837|ref|XP_006431477.1|/7.33906e-143/hypothetical protein CICLE_v10002114mg [Citrus clementina]
		Cs5g16495	1.87447	--	--	gi|567878753|ref|XP_006431935.1|/2.69435e-32/hypothetical protein CICLE_v10003291mg [Citrus clementina]
		Cs2g18170	1.88307	--	2.50133	gi|567911271|ref|XP_006447949.1|/8.67669e-105/hypothetical protein CICLE_v10016637mg [Citrus clementina]
		Cs1g17350	1.04461	--	--	gi|568822981|ref|XP_006465903.1|/0/PREDICTED: subtilisin-like protease-like [Citrus sinensis]
		Cs1g19240	--	1.22815	--	gi|568823561|ref|XP_006466181.1|/0/PREDICTED: phosphatidylinositol 4-phosphate 5-kinase 2-like [Citrus sinensis]
		Cs9g05370	1.99869	--	--	gi|568872100|ref|XP_006489211.1|/0/PREDICTED: pyruvate, phosphate dikinase, chloroplastic-like isoform X1 [Citrus sinensis]
		Cs3g16700	1.62158	--	--	gi|568836722|ref|XP_006472383.1|/0/PREDICTED: phosphoenolpyruvate carboxykinase [ATP]-like [Citrus sinensis]
		Cs7g10250	--	1.59561	--	gi|568861093|ref|XP_006484041.1|/0/PREDICTED: DNA polymerase alpha subunit B-like [Citrus sinensis]
		orange1.1t01297	-3.67023	--	-12.5746	gi|567871869|ref|XP_006428524.1|/9.61233e-46/hypothetical protein CICLE_v10013655mg [Citrus clementina]
		Cs3g24200	2.23947	1.81876	--	gi|568838837|ref|XP_006473408.1|/0/PREDICTED: vegetative incompatibility protein HET-E-1-like [Citrus sinensis]
		Cs9g17990	--	--	-1.1209	gi|568874817|ref|XP_006490510.1|/0/PREDICTED: glutamate synthase 1 [NADH], chloroplastic-like isoform X1 [Citrus sinensis]
		Cs4g11350	1.1222	--	--	gi|641855541|gb|KDO74327.1|/1.55605e-109/hypothetical protein CISIN_1g003786mg [Citrus sinensis]
		Cs9g05930	1.34977	--	--	gi|658011333|ref|XP_008340905.1|/1.11845e-162/PREDICTED: ribonucleoside-diphosphate reductase small chain A-like isoform X1 [Malus domestica]
		Cs9g08100	1.72925	--	--	gi|567853944|ref|XP_006420092.1|/1.3302e-91/hypothetical protein CICLE_v10006002mg [Citrus clementina]
		Cs2g16530	1.16174	--	--	gi|567900548|ref|XP_006442762.1|/1.56853e-99/hypothetical protein CICLE_v10023356mg, partial [Citrus clementina]
		Cs5g12420	-1.49221	1.35041	1.44991	gi|568847838|ref|XP_006477738.1|/0/PREDICTED: epidermis-specific secreted glycoprotein EP1-like [Citrus sinensis]
		Cs7g30350	--	-1.05638	--	gi|567886626|ref|XP_006435835.1|/1.22045e-132/hypothetical protein CICLE_v10032371mg [Citrus clementina]
		Cs1g20920	-1.34676	--	--	gi|568823961|ref|XP_006466375.1|/0/PREDICTED: phosphoenolpyruvate carboxykinase [ATP]-like [Citrus sinensis]
		Cs4g10970	1.01064	--	--	gi|567920638|ref|XP_006452325.1|/4.6494e-172/hypothetical protein CICLE_v10008983mg [Citrus clementina]
		orange1.1t03472	1.29496	--	--	gi|568882340|ref|XP_006493995.1|/0/PREDICTED: pentatricopeptide repeat-containing protein At1g06145-like [Citrus sinensis]
		Cs5g35180	1.14382	--	--	gi|641833251|gb|KDO52268.1|/0/hypothetical protein CISIN_1g043020mg [Citrus sinensis]
		Cs9g14710	--	-1.00243	--	gi|568874017|ref|XP_006490121.1|/1.55141e-160/PREDICTED: acidic endochitinase-like [Citrus sinensis]
		Cs1g17410	--	-1.15885	-1.20107	gi|568822989|ref|XP_006465907.1|/0/PREDICTED: cytochrome P450 71A1-like [Citrus sinensis]
		Cs4g01490	--	--	3.09053	gi|568840034|ref|XP_006473976.1|/0/PREDICTED: NADP-dependent glyceraldehyde-3-phosphate dehydrogenase [Citrus sinensis]
		Cs2g15660	1.25254	--	--	gi|567908909|ref|XP_006446768.1|/1.53611e-117/hypothetical protein CICLE_v10015734mg [Citrus clementina]
		Cs3g12220	--	-1.11914	--	gi|568835515|ref|XP_006471813.1|/3.99742e-81/PREDICTED: uncharacterized protein LOC102631218 isoform X1 [Citrus sinensis]
		Cs3g20740	2.16474	--	--	gi|568837804|ref|XP_006472911.1|/0/PREDICTED: pentatricopeptide repeat-containing protein At3g21470-like [Citrus sinensis]
		Cs5g01990	--	--	2.9486	gi|568844970|ref|XP_006476353.1|/0/PREDICTED: 3-oxoacyl-[acyl-carrier-protein] synthase I, chloroplastic-like [Citrus sinensis]
		Cs7g09640	--	-1.15117	--	gi|568860955|ref|XP_006483977.1|/0/PREDICTED: cytochrome P450 71B35-like [Citrus sinensis]
		orange1.1t03770	--	--	-8.64386	gi|567907309|ref|XP_006445968.1|/0/hypothetical protein CICLE_v10014207mg [Citrus clementina]
		Cs5g25860	--	--	1.01926	gi|568850678|ref|XP_006479029.1|/0/PREDICTED: vinorine synthase-like [Citrus sinensis]
		Cs5g28280	-1.36257	--	-3.2647	gi|567861028|ref|XP_006423168.1|/0/hypothetical protein CICLE_v10028353mg [Citrus clementina]
		Cs2g20370	1.21036	--	--	gi|568830612|ref|XP_006469587.1|/0/PREDICTED: probable lipid-A-disaccharide synthase, mitochondrial-like isoform X1 [Citrus sinensis]
		Cs5g03440	--	1.75925	1.28136	gi|568845368|ref|XP_006476545.1|/0/PREDICTED: cytochrome P450 86A8-like [Citrus sinensis]
		Cs1g05220	--	--	-1.80978	gi|567870415|ref|XP_006427829.1|/0/hypothetical protein CICLE_v10027296mg [Citrus clementina]
		Cs7g19500	1.78427	2.15403	--	gi|568863261|ref|XP_006485075.1|/1.1407e-138/PREDICTED: CRAL-TRIO domain-containing protein YKL091C-like isoform X2 [Citrus sinensis]
		Cs4g12120	--	--	1.66929	gi|568842727|ref|XP_006475286.1|/0/PREDICTED: (-)-germacrene D synthase-like isoform X2 [Citrus sinensis]
		orange1.1t03997	1.68519	--	-1.81241	gi|568883291|ref|XP_006494410.1|/0/PREDICTED: geraniol 8-hydroxylase-like [Citrus sinensis]
		Cs7g12380	-1.5375	--	-2.78136	gi|568861628|ref|XP_006484302.1|/0/PREDICTED: uridine-cytidine kinase C-like isoform X1 [Citrus sinensis]
		Cs3g07330	--	--	2.47079	gi|567879987|ref|XP_006432552.1|/0/hypothetical protein CICLE_v10000886mg [Citrus clementina]
		Cs9g14360	2.40258	--	2.32059	gi|568873961|ref|XP_006490093.1|/8.23343e-103/PREDICTED: 21 kDa protein-like [Citrus sinensis]
		orange1.1t04566	-2.76888	--	--	gi|641809790|gb|KDO36805.1|/2.59739e-85/hypothetical protein CISIN_1g031401mg [Citrus sinensis]
		Cs9g05800	1.89185	--	--	gi|568872175|ref|XP_006489247.1|/1.84281e-132/PREDICTED: endo-1,3;1,4-beta-D-glucanase-like isoform X1 [Citrus sinensis]
		Cs1g08480	1.23755	--	--	gi|567879055|ref|XP_006432086.1|/0/hypothetical protein CICLE_v10000776mg [Citrus clementina]
		Cs1g22910	2.4	--	--	gi|567866455|ref|XP_006425850.1|/5.13814e-148/hypothetical protein CICLE_v10026264mg [Citrus clementina]
		Cs1g18220	2.80055	-1.04756	-1.64402	gi|568823244|ref|XP_006466029.1|/0/PREDICTED: beta-fructofuranosidase, insoluble isoenzyme CWINV1-like [Citrus sinensis]
		Cs3g15290	1.61849	--	--	gi|568836378|ref|XP_006472221.1|/0/PREDICTED: NHL repeat-containing protein 2-like [Citrus sinensis]
		orange1.1t02788	--	--	1.17358	gi|568880986|ref|XP_006493375.1|/0/PREDICTED: cytochrome P450 71A1-like [Citrus sinensis]
		Cs5g28540	--	--	-4.45943	gi|567860954|ref|XP_006423131.1|/0/hypothetical protein CICLE_v10030381mg, partial [Citrus clementina]
		Cs1g17420	--	--	-1.65284	gi|568822991|ref|XP_006465908.1|/0/PREDICTED: cytochrome P450 71A1-like [Citrus sinensis]
		Cs5g17920	--	--	-1.43868	gi|568848885|ref|XP_006478216.1|/0/PREDICTED: 12-oxophytodienoate reductase 2-like isoform X2 [Citrus sinensis]
		Cs5g06320	--	--	-1.54369	gi|568846121|ref|XP_006476906.1|/0/PREDICTED: cytochrome P450 71A1-like [Citrus sinensis]
		Cs3g25170	-1.18286	--	--	gi|568839126|ref|XP_006473545.1|/0/PREDICTED: phosphatidylinositol/phosphatidylcholine transfer protein SFH8-like isoform X2 [Citrus sinensis]
		Cs6g07330	-1.59679	--	--	gi|568855606|ref|XP_006481394.1|/0/PREDICTED: UDP-glycosyltransferase 85A1-like [Citrus sinensis]
		Cs5g32440	1.26755	--	--	gi|568852400|ref|XP_006479865.1|/0/PREDICTED: probable indole-3-pyruvate monooxygenase YUCCA10-like [Citrus sinensis]
		Cs8g04160	--	--	-2.4633	gi|568867175|ref|XP_006486919.1|/2.25304e-47/PREDICTED: uncharacterized protein LOC102607383 [Citrus sinensis]
		Cs7g08830	1.17425	--	--	gi|568860774|ref|XP_006483889.1|/0/PREDICTED: probable polygalacturonase At1g80170-like isoform X2 [Citrus sinensis]
		Cs7g06390	1.51663	--	--	gi|567916556|ref|XP_006450284.1|/0/hypothetical protein CICLE_v10008491mg [Citrus clementina]
		Cs9g14170	--	1.40518	--	gi|568874218|ref|XP_006490213.1|/0/PREDICTED: flavonoid 3'-monooxygenase-like [Citrus sinensis]
		Cs4g10140	1.51905	-1.38602	1.77788	gi|567920786|ref|XP_006452399.1|/0/hypothetical protein CICLE_v10008725mg [Citrus clementina]
		Cs1g25830	--	--	-1.26916	gi|567865553|ref|XP_006425399.1|/0/hypothetical protein CICLE_v10025900mg [Citrus clementina]
		Cs7g02090	1.25709	--	--	gi|568858777|ref|XP_006482920.1|/0/PREDICTED: tetraketide alpha-pyrone reductase 1-like isoform X3 [Citrus sinensis]
		Cs6g08260	1.89802	--	1.78499	gi|567873533|ref|XP_006429356.1|/3.40171e-159/hypothetical protein CICLE_v10012370mg [Citrus clementina]
		orange1.1t00611	-1.5057	--	--	gi|568876756|ref|XP_006491439.1|/0/PREDICTED: glucose-1-phosphate adenylyltransferase large subunit 2, chloroplastic-like [Citrus sinensis]
		orange1.1t03054	2.30342	--	1.18787	gi|568881436|ref|XP_006493579.1|/0/PREDICTED: aldo-keto reductase family 4 member C9-like isoform X1 [Citrus sinensis]
		Cs6g15760	--	--	-1.71492	gi|568856719|ref|XP_006481926.1|/1.03944e-44/PREDICTED: threonine dehydratase biosynthetic, chloroplastic-like [Citrus sinensis]
		Cs7g27950	1.04557	--	--	gi|567887306|ref|XP_006436175.1|/0/hypothetical protein CICLE_v10031930mg [Citrus clementina]
		Cs3g15650	-1.66325	--	--	gi|568836454|ref|XP_006472259.1|/0/PREDICTED: cytochrome P450 81D1-like [Citrus sinensis]
		Cs8g01960	-4.4022	-2.9881	--	gi|568866638|ref|XP_006486657.1|/0/PREDICTED: L-ascorbate oxidase homolog [Citrus sinensis]
		Cs6g22050	-1.47294	--	--	gi|568858375|ref|XP_006482729.1|/0/PREDICTED: UDP-glucose 6-dehydrogenase 1-like [Citrus sinensis]
		orange1.1t02258	1.51046	--	--	gi|568879895|ref|XP_006492881.1|/0/PREDICTED: riboflavin biosynthesis protein PYRD, chloroplastic-like [Citrus sinensis]
		Cs2g07660	--	--	1.74256	gi|568827281|ref|XP_006467993.1|/0/PREDICTED: pectinesterase/pectinesterase inhibitor-like [Citrus sinensis]
		Cs2g12260	1.28947	--	--	gi|568828685|ref|XP_006468671.1|/1.49256e-63/PREDICTED: ferredoxin-thioredoxin reductase, variable chain, chloroplastic-like [Citrus sinensis]
		Cs7g05570	1.65615	--	--	gi|568859714|ref|XP_006483380.1|/1.58573e-65/PREDICTED: ATP synthase subunit b', chloroplastic-like [Citrus sinensis]
		Cs1g19740	1.04233	1.11089	--	gi|568823688|ref|XP_006466242.1|/0/PREDICTED: UDP-glycosyltransferase 85A3-like, partial [Citrus sinensis]
		orange1.1t01622	-1.24904	--	--	gi|572152989|ref|NP_001275838.1|/0/glutamate decarboxylase-like [Citrus sinensis]
		Cs5g08340	--	--	-6.01495	gi|568846568|ref|XP_006477122.1|/0/PREDICTED: G-type lectin S-receptor-like serine/threonine-protein kinase RLK1-like [Citrus sinensis]
		Cs1g04900	2.24759	--	-1.14489	gi|567870487|ref|XP_006427865.1|/0/hypothetical protein CICLE_v10025675mg [Citrus clementina]
		Cs7g11000	--	--	3.35252	gi|568861316|ref|XP_006484150.1|/0/PREDICTED: probable DNA primase large subunit-like isoform X1 [Citrus sinensis]
		Cs8g12530	--	-1.15349	--	gi|568868920|ref|XP_006487694.1|/0/PREDICTED: geraniol 8-hydroxylase-like [Citrus sinensis]
		Cs5g25920	1.1726	--	-1.23244	gi|568850704|ref|XP_006479041.1|/2.73533e-148/PREDICTED: cytochrome P450 83B1-like [Citrus sinensis]
		Cs2g02020	1.05868	--	--	gi|567915151|ref|XP_006449889.1|/0/hypothetical protein CICLE_v10017607mg [Citrus clementina]
		Cs7g12890	-1.64621	--	--	gi|567890423|ref|XP_006437732.1|/2.70315e-125/hypothetical protein CICLE_v10032510mg [Citrus clementina]
		Cs9g04690	2.76081	--	-1.57167	gi|568871914|ref|XP_006489123.1|/0/PREDICTED: uncharacterized protein LOC102628376 [Citrus sinensis]
		Cs3g20770	--	--	9.74819	gi|568837809|ref|XP_006472913.1|/1.14823e-169/PREDICTED: peroxidase 13-like [Citrus sinensis]
		Cs2g27600	-1.4031	--	--	gi|568832079|ref|XP_006470271.1|/0/PREDICTED: COPII coat assembly protein sec16-like [Citrus sinensis]
		Cs2g22100	--	-1.65351	-6.98442	gi|568830933|ref|XP_006469736.1|/0/PREDICTED: probable terpene synthase 9-like isoform X2 [Citrus sinensis]
		Cs2g16860	1.00548	--	3.75702	gi|568829767|ref|XP_006469189.1|/3.35014e-77/PREDICTED: MLP-like protein 43-like [Citrus sinensis]
		Cs3g16430	--	--	-1.52677	gi|568836649|ref|XP_006472349.1|/0/PREDICTED: branched-chain-amino-acid aminotransferase 2, chloroplastic-like isoform X2 [Citrus sinensis]
		Cs6g21540	--	--	-1.20739	gi|568858174|ref|XP_006482629.1|/0/PREDICTED: cystathionine gamma-synthase, chloroplastic-like [Citrus sinensis]
		Cs3g18450	-1.71309	-1.52195	--	gi|568837221|ref|XP_006472627.1|/0/PREDICTED: probable trehalose-phosphate phosphatase D-like [Citrus sinensis]
		Cs7g15470	2.55905	--	--	gi|568862480|ref|XP_006484711.1|/0/PREDICTED: cytochrome P450 89A2-like [Citrus sinensis]
		Cs8g19040	1.21556	--	--	gi|568870391|ref|XP_006488388.1|/6.42906e-149/PREDICTED: tropinone reductase homolog isoform X1 [Citrus sinensis]
		Cs1g01120	-1.67883	--	--	gi|568819314|ref|XP_006464201.1|/2.75655e-130/PREDICTED: tyrosine/DOPA decarboxylase 3-like [Citrus sinensis]
		Cs7g14590	--	--	-1.58496	gi|568862279|ref|XP_006484612.1|/0/PREDICTED: F-box protein CPR30-like [Citrus sinensis]
		orange1.1t03684	2.00985	1.9486	4.0199	gi|568882770|ref|XP_006494182.1|/0/PREDICTED: cytochrome P450 71A26-like [Citrus sinensis]
		Cs6g07920	--	1.57671	2.93271	gi|567873465|ref|XP_006429322.1|/0/hypothetical protein CICLE_v10011536mg [Citrus clementina]
		Cs9g06660	1.52846	--	1.88602	gi|157678730|dbj|BAF80470.1|/7.28715e-117/PSI reaction center subunit II [Citrus sinensis]
		Cs7g09910	1.71926	--	--	gi|568861018|ref|XP_006484005.1|/3.60709e-113/PREDICTED: uncharacterized protein LOC102631267 [Citrus sinensis]
		Cs5g23960	--	--	-1.30975	gi|567900864|ref|XP_006442920.1|/0/hypothetical protein CICLE_v10019845mg [Citrus clementina]
		Cs8g13660	1.28396	--	2.61922	gi|568869132|ref|XP_006487787.1|/1.33902e-40/PREDICTED: photosystem II reaction center W protein, chloroplastic-like [Citrus sinensis]
		Cs1g03330	1.65469	--	--	gi|568819807|ref|XP_006464436.1|/0/PREDICTED: palmitoyl-protein thioesterase 1-like [Citrus sinensis]
		Cs1g05430	1.37789	--	--	gi|641839436|gb|KDO58366.1|/1.19051e-110/hypothetical protein CISIN_1g019877mg [Citrus sinensis]
		Cs4g07860	1.27434	--	--	gi|568841695|ref|XP_006474793.1|/1.09496e-81/PREDICTED: chaperone protein dnaJ 11, chloroplastic-like [Citrus sinensis]
		Cs2g14440	2.0907	--	--	gi|567909269|ref|XP_006446948.1|/0/hypothetical protein CICLE_v10015052mg [Citrus clementina]
		Cs5g24900	--	1.13989	--	gi|567901418|ref|XP_006443197.1|/0/hypothetical protein CICLE_v10019532mg [Citrus clementina]
		Cs3g19690	2.64566	--	1.12966	gi|641861948|gb|KDO80635.1|/0/hypothetical protein CISIN_1g009233mg [Citrus sinensis]
		orange1.1t04194	--	--	3.9043	gi|568883665|ref|XP_006494578.1|/0/PREDICTED: caffeic acid 3-O-methyltransferase-like [Citrus sinensis]
		Cs1g14910	1.28473	--	-2.51245	gi|567868727|ref|XP_006426986.1|/0/hypothetical protein CICLE_v10024887mg [Citrus clementina]
		Cs7g03050	-1.42332	--	--	gi|567892581|ref|XP_006438811.1|/0/hypothetical protein CICLE_v10031390mg [Citrus clementina]
		Cs1g22210	--	-3.2303	--	gi|568824294|ref|XP_006466537.1|/0/PREDICTED: isoflavone 2'-hydroxylase-like [Citrus sinensis]
		Cs1g18540	--	-3.09163	--	gi|567867733|ref|XP_006426489.1|/1.22703e-175/hypothetical protein CICLE_v10026096mg [Citrus clementina]
		Cs5g28710	2.03653	--	--	gi|567860900|ref|XP_006423104.1|/0/hypothetical protein CICLE_v10028688mg [Citrus clementina]
		Cs4g01430	--	--	-1.53746	gi|568840018|ref|XP_006473969.1|/0/PREDICTED: receptor-like serine/threonine-protein kinase SD1-8-like [Citrus sinensis]
		Cs5g09370	1.95842	--	--	gi|568846853|ref|XP_006477257.1|/1.2484e-93/PREDICTED: 21 kDa protein-like [Citrus sinensis]
		orange1.1t04499	1.18213	--	2.02554	gi|568884252|ref|XP_006494828.1|/0/PREDICTED: cytochrome P450 71A1-like [Citrus sinensis]
		orange1.1t01321	--	--	1.74636	gi|568878043|ref|XP_006492016.1|/0/PREDICTED: cytochrome P450 71A1-like [Citrus sinensis]
		Cs9g02520	--	--	1.95371	gi|568871380|ref|XP_006488866.1|/0/PREDICTED: chitinase-like protein 2-like [Citrus sinensis]
		Cs5g06660	1.22605	--	--	gi|567895032|ref|XP_006440004.1|/8.46017e-159/hypothetical protein CICLE_v10020897mg [Citrus clementina]
		Cs4g05160	--	--	1.0979	gi|567922234|ref|XP_006453123.1|/0/hypothetical protein CICLE_v10007919mg [Citrus clementina]
		orange1.1t04409	--	--	-1.07907	gi|568884056|ref|XP_006494746.1|/0/PREDICTED: pentatricopeptide repeat-containing protein At4g39530-like [Citrus sinensis]
		Cs2g02250	-1.59466	--	--	gi|568825947|ref|XP_006467337.1|/1.74402e-107/PREDICTED: BAG family molecular chaperone regulator 5, mitochondrial-like [Citrus sinensis]
		Cs1g01800	-1.77534	-2.05231	-3.34702	gi|567871033|ref|XP_006428138.1|/0/hypothetical protein CICLE_v10025235mg [Citrus clementina]
		Cs7g04740	--	--	-1.07918	gi|568859537|ref|XP_006483295.1|/5.49789e-151/PREDICTED: 5-formyltetrahydrofolate cyclo-ligase-like isoform X1 [Citrus sinensis]
		Cs4g16860	4.3356	--	-3.0436	gi|568843683|ref|XP_006475729.1|/1.18122e-154/PREDICTED: probable strigolactone esterase DAD2-like [Citrus sinensis]
		Cs4g12110	3.47884	--	--	gi|568842723|ref|XP_006475284.1|/0/PREDICTED: (-)-germacrene D synthase-like [Citrus sinensis]
		Cs3g04190	1.43717	--	--	gi|394556815|dbj|BAM29049.1|/0/geraniol synthase [Citrus jambhiri]
		Cs2g03110	--	--	2.04759	gi|641859531|gb|KDO78221.1|/4.50056e-178/hypothetical protein CISIN_1g019129mg [Citrus sinensis]
		Cs8g20820	1.7812	--	--	gi|568870817|ref|XP_006488593.1|/0/PREDICTED: uncharacterized protein At1g18480-like isoform X2 [Citrus sinensis]
		orange1.1t03728	-1.55901	1.08277	--	gi|568882855|ref|XP_006494221.1|/2.00129e-27/PREDICTED: putative 12-oxophytodienoate reductase 11-like [Citrus sinensis]
		Cs9g10370	1.11884	--	--	gi|568873171|ref|XP_006489724.1|/0/PREDICTED: aldo-keto reductase-like [Citrus sinensis]
		orange1.1t04207	-1.2773	--	--	gi|641809893|gb|KDO36823.1|/6.7412e-137/hypothetical protein CISIN_1g035836mg [Citrus sinensis]
		Cs5g29050	--	--	-1.85968	gi|568851508|ref|XP_006479432.1|/0/PREDICTED: uncharacterized protein LOC102611688 isoform X1 [Citrus sinensis]
		Cs7g14820	4.13157	--	3.55873	gi|568862319|ref|XP_006484631.1|/0/PREDICTED: probable carotenoid cleavage dioxygenase 4, chloroplastic-like [Citrus sinensis]
		Cs3g15800	--	1.08543	1.51375	gi|568836489|ref|XP_006472275.1|/0/PREDICTED: subtilisin-like protease-like [Citrus sinensis]
		Cs7g17020	1.31802	--	--	gi|568862755|ref|XP_006484839.1|/0/PREDICTED: taxadiene 5-alpha hydroxylase-like [Citrus sinensis]
		Cs7g11120	1.04134	--	--	gi|568861347|ref|XP_006484165.1|/5.75559e-131/PREDICTED: transcription factor TCP20-like [Citrus sinensis]
		Cs1g20705	1.71369	--	1.50596	gi|568823913|ref|XP_006466352.1|/3.3174e-54/PREDICTED: serine hydroxymethyltransferase, mitochondrial-like [Citrus sinensis]
		Cs7g31190	1.72357	--	1.45878	gi|567886396|ref|XP_006435720.1|/9.19872e-142/hypothetical protein CICLE_v10032377mg [Citrus clementina]
		Cs3g26900	-1.22793	--	1.62654	gi|567885469|ref|XP_006435293.1|/0/hypothetical protein CICLE_v10000783mg [Citrus clementina]
		Cs9g18120	1.00846	--	--	gi|567858966|ref|XP_006422166.1|/0/hypothetical protein CICLE_v10004407mg [Citrus clementina]
		Cs4g08990	2.25519	--	-2.1076	gi|567921110|ref|XP_006452561.1|/0/hypothetical protein CICLE_v10008523mg [Citrus clementina]
		Cs4g11440	--	--	-4.22497	gi|568842685|ref|XP_006475266.1|/0/PREDICTED: G-type lectin S-receptor-like serine/threonine-protein kinase At4g27290-like [Citrus sinensis]
		Cs8g19500	--	--	-1.28778	gi|568870466|ref|XP_006488423.1|/0/PREDICTED: UDP-glycosyltransferase 76C2-like isoform X1 [Citrus sinensis]
		Cs1g15980	2.28106	--	--	gi|568822593|ref|XP_006465715.1|/0/PREDICTED: protein CHUP1, chloroplastic-like isoform X1 [Citrus sinensis]
		orange1.1t05441	1.45464	--	--	gi|568859539|ref|XP_006483296.1|/1.57289e-41/PREDICTED: 5-formyltetrahydrofolate cyclo-ligase-like isoform X2 [Citrus sinensis]
		Cs5g33670	--	1.39541	2.47131	gi|567903900|ref|XP_006444438.1|/0/hypothetical protein CICLE_v10018574mg [Citrus clementina]
		orange1.1t03168	1.68513	--	--	gi|568881677|ref|XP_006493679.1|/0/PREDICTED: uncharacterized protein LOC102631446 [Citrus sinensis]
		Cs4g18470	1.09657	--	--	gi|567917670|ref|XP_006450841.1|/2.04466e-93/hypothetical protein CICLE_v10010334mg [Citrus clementina]
		Cs4g02390	1.7986	1.59593	--	gi|568840232|ref|XP_006474074.1|/0/PREDICTED: shikimate O-hydroxycinnamoyltransferase-like [Citrus sinensis]
		Cs5g26080	2.56061	--	--	gi|567901714|ref|XP_006443345.1|/0/hypothetical protein CICLE_v10019925mg [Citrus clementina]
		Cs8g12355	1.42418	--	--	gi|567878007|ref|XP_006431562.1|/4.02683e-13/hypothetical protein CICLE_v10003714mg, partial [Citrus clementina]
		Cs1g14860	1.52911	--	--	gi|641837918|gb|KDO56866.1|/1.48702e-107/hypothetical protein CISIN_1g046791mg [Citrus sinensis]
		Cs3g27520	1.75532	--	3.44355	gi|568839727|ref|XP_006473831.1|/0/PREDICTED: glyceraldehyde-3-phosphate dehydrogenase B, chloroplastic-like [Citrus sinensis]
		Cs3g19930	1.76139	--	--	gi|568837610|ref|XP_006472816.1|/0/PREDICTED: beta-galactosidase 16-like isoform X2 [Citrus sinensis]
		Cs9g16660	1.27262	--	--	gi|568874409|ref|XP_006490308.1|/0/PREDICTED: L-idonate 5-dehydrogenase-like [Citrus sinensis]
		Cs9g04080	1.26278	1.27172	-3.28468	gi|568871746|ref|XP_006489041.1|/0/PREDICTED: bifunctional epoxide hydrolase 2-like [Citrus sinensis]
		Cs1g22620	1.14091	--	--	gi|290361326|dbj|BAI79259.1|/0/zeaxanthin epoxidase [Citrus sinensis]
		Cs1g06230	-2.70801	--	--	gi|567920014|ref|XP_006452013.1|/0/hypothetical protein CICLE_v10007969mg [Citrus clementina]
		Cs3g06780	--	-1.88753	--	gi|568834311|ref|XP_006471279.1|/0/PREDICTED: 3-oxo-Delta(4,5)-steroid 5-beta-reductase-like [Citrus sinensis]
		orange1.1t05518	3.96557	--	-1.26712	gi|567882805|ref|XP_006433961.1|/7.5419e-132/hypothetical protein CICLE_v10000958mg [Citrus clementina]
		Cs9g18290	-3.23704	--	--	gi|568874890|ref|XP_006490545.1|/0/PREDICTED: probable trehalose-phosphate phosphatase D-like [Citrus sinensis]
		orange1.1t02749	1.3035	--	--	gi|567869963|ref|XP_006427603.1|/1.87735e-41/hypothetical protein CICLE_v10027373mg [Citrus clementina]
		orange1.1t03470	-1.42646	--	--	gi|568882338|ref|XP_006493994.1|/0/PREDICTED: beta-amylase 1, chloroplastic-like [Citrus sinensis]
		Cs6g16680	--	--	4.78136	gi|568856938|ref|XP_006482028.1|/0/PREDICTED: WAT1-related protein At5g07050-like [Citrus sinensis]
		Cs2g04220	1.31737	--	--	gi|568826428|ref|XP_006467574.1|/0/PREDICTED: GDSL esterase/lipase At1g29670-like [Citrus sinensis]
		orange1.1t02784	--	--	-1.02812	gi|568880982|ref|XP_006493374.1|/0/PREDICTED: cytochrome P450 71A1-like [Citrus sinensis]
		Cs7g17110	2.5025	--	--	gi|568862781|ref|XP_006484852.1|/8.45519e-62/PREDICTED: glucan endo-1,3-beta-glucosidase 12-like [Citrus sinensis]
		Cs1g16200	1.59867	--	--	gi|568822672|ref|XP_006465753.1|/6.93666e-147/PREDICTED: trihelix transcription factor GTL1-like [Citrus sinensis]
		Cs4g19670	1.15672	--	--	gi|568844370|ref|XP_006476062.1|/0/PREDICTED: tocopherol cyclase, chloroplastic-like [Citrus sinensis]
		Cs3g22800	2.31959	--	--	gi|568838486|ref|XP_006473242.1|/7.57971e-163/PREDICTED: carboxymethylenebutenolidase homolog [Citrus sinensis]
		Cs5g26680	1.47211	--	--	gi|567901874|ref|XP_006443425.1|/2.84763e-117/hypothetical protein CICLE_v10022273mg [Citrus clementina]
		Cs5g04910	5	1.87752	--	gi|568845645|ref|XP_006476678.1|/0/PREDICTED: F-box/WD repeat-containing protein pof1-like [Citrus sinensis]
		Cs6g11950	--	--	-3.66351	gi|567872337|ref|XP_006428758.1|/0/hypothetical protein CICLE_v10011134mg [Citrus clementina]
		Cs7g02080	2.47423	--	--	gi|567892885|ref|XP_006438963.1|/1.63404e-140/hypothetical protein CICLE_v10032128mg [Citrus clementina]
		Cs2g11140	3.4021	--	-1.09303	gi|568828309|ref|XP_006468486.1|/0/PREDICTED: pentatricopeptide repeat-containing protein At2g35130-like [Citrus sinensis]
		Cs6g10330	2.08913	--	--	gi|568855288|ref|XP_006481239.1|/0/PREDICTED: BTB/POZ domain-containing protein At3g08570-like isoform X2 [Citrus sinensis]
		Cs8g03370	--	--	1.82818	gi|568866964|ref|XP_006486816.1|/0/PREDICTED: beta-glucosidase 11-like isoform X4 [Citrus sinensis]
		orange1.1t03176	--	1.17927	2.15453	gi|641845965|gb|KDO64850.1|/0/hypothetical protein CISIN_1g009481mg [Citrus sinensis]
		Cs4g10260	2.21389	--	-1.76033	gi|568842248|ref|XP_006475063.1|/0/PREDICTED: ATP synthase gamma chain, chloroplastic-like [Citrus sinensis]
		Cs1g25280	--	--	1.29989	gi|572153076|ref|NP_001275816.1|/0/naringenin,2-oxoglutarate 3-dioxygenase-like [Citrus sinensis]
		Cs5g09870	9.32193	--	-2.33265	gi|567895950|ref|XP_006440463.1|/0/hypothetical protein CICLE_v10019651mg [Citrus clementina]
		Cs6g18330	--	--	2.31738	gi|568857305|ref|XP_006482207.1|/7.48494e-38/PREDICTED: probable non-specific lipid-transfer protein AKCS9-like [Citrus sinensis]
		Cs5g31210	--	--	2.03242	gi|567903138|ref|XP_006444057.1|/0/hypothetical protein CICLE_v10018875mg [Citrus clementina]
		Cs1g06860	1.45239	--	--	gi|568820415|ref|XP_006464716.1|/0/PREDICTED: lanC-like protein GCR2-like [Citrus sinensis]
		Cs3g08480	1.94292	--	2.1807	gi|567880175|ref|XP_006432646.1|/0/hypothetical protein CICLE_v10001344mg [Citrus clementina]
		Cs1g14830	-1.36927	--	--	gi|568822334|ref|XP_006465587.1|/0/PREDICTED: G-type lectin S-receptor-like serine/threonine-protein kinase At1g67520-like [Citrus sinensis]
		Cs1g18600	-2.34453	--	--	gi|568823352|ref|XP_006466081.1|/0/PREDICTED: peroxidase 21-like [Citrus sinensis]
		Cs5g02660	--	--	-3.57721	gi|568845147|ref|XP_006476439.1|/9.66006e-176/PREDICTED: putative glucose-6-phosphate 1-epimerase-like [Citrus sinensis]
		orange1.1t03603	--	--	-2.73924	gi|568882636|ref|XP_006494125.1|/2.68635e-71/PREDICTED: uncharacterized protein LOC102621758 [Citrus sinensis]
		Cs3g13130	2.96616	--	--	gi|568835782|ref|XP_006471938.1|/8.57879e-164/PREDICTED: uncharacterized protein LOC102619675 isoform X2 [Citrus sinensis]
		orange1.1t00589	-1.38648	--	--	gi|568876687|ref|XP_006491406.1|/0/PREDICTED: uncharacterized protein LOC102606720 isoform X1 [Citrus sinensis]
		Cs3g05290	4.49985	--	--	gi|641823999|gb|KDO43359.1|/1.44611e-157/hypothetical protein CISIN_1g045237mg, partial [Citrus sinensis]
		Cs8g16850	1.40407	--	--	gi|567863914|ref|XP_006424606.1|/0/hypothetical protein CICLE_v10028294mg [Citrus clementina]
		orange1.1t00261	1.43227	--	--	gi|567905462|ref|XP_006445219.1|/0/hypothetical protein CICLE_v10019805mg [Citrus clementina]
		Cs7g30680	1.58277	--	--	gi|567886552|ref|XP_006435798.1|/0/hypothetical protein CICLE_v10031049mg [Citrus clementina]
		Cs9g13910	--	1.25748	--	gi|568873838|ref|XP_006490033.1|/0/PREDICTED: cytochrome P450 93A1-like [Citrus sinensis]
		Cs9g17930	--	--	1.32724	gi|567859034|ref|XP_006422200.1|/0/hypothetical protein CICLE_v10004905mg [Citrus clementina]
		Cs7g11680	1.89928	--	--	gi|568861484|ref|XP_006484232.1|/0/PREDICTED: uncharacterized protein LOC102617588 [Citrus sinensis]
		Cs8g19280	--	--	-1.45955	gi|568870432|ref|XP_006488408.1|/0/PREDICTED: UDP-glycosyltransferase 76E11-like [Citrus sinensis]
		Cs3g10470	1.11962	--	--	gi|567880835|ref|XP_006432976.1|/1.1134e-149/hypothetical protein CICLE_v10002135mg [Citrus clementina]
		Cs1g18560	1.60136	--	1.5776	gi|568823344|ref|XP_006466077.1|/4.21273e-102/PREDICTED: NADH dehydrogenase [ubiquinone] iron-sulfur protein 7, mitochondrial-like [Citrus sinensis]
		orange1.1t03532	--	--	-1.28802	gi|568882447|ref|XP_006494042.1|/0/PREDICTED: uncharacterized protein At1g18480-like [Citrus sinensis]
		Cs1g19730	--	1.74284	--	gi|568823686|ref|XP_006466241.1|/0/PREDICTED: UDP-glycosyltransferase 85A2-like [Citrus sinensis]
		Cs9g05680	1.35989	--	1.82159	gi|567853229|ref|XP_006419778.1|/0/hypothetical protein CICLE_v10005007mg [Citrus clementina]
		orange1.1t03773	--	--	2.0338	gi|568882966|ref|XP_006494272.1|/0/PREDICTED: linoleate 13S-lipoxygenase 2-1, chloroplastic-like [Citrus sinensis]
		Cs8g19120	2.15401	--	--	gi|568870398|ref|XP_006488391.1|/8.26925e-154/PREDICTED: tropinone reductase homolog At1g07440-like [Citrus sinensis]
		Cs6g03220	--	--	1.46133	gi|567872111|ref|XP_006428645.1|/0/hypothetical protein CICLE_v10011864mg [Citrus clementina]
		Cs7g18890	--	--	-10.2046	gi|567889072|ref|XP_006437058.1|/0/hypothetical protein CICLE_v10033441mg [Citrus clementina]
		Cs5g05240	--	--	3.38287	gi|568845802|ref|XP_006476755.1|/0/PREDICTED: aldehyde dehydrogenase family 2 member B4, mitochondrial-like [Citrus sinensis]
		Cs5g28730	-1.29662	-1.06501	--	gi|568851436|ref|XP_006479398.1|/0/PREDICTED: flavonol synthase/flavanone 3-hydroxylase-like [Citrus sinensis]
		Cs5g16220	--	1.85161	-1.26928	gi|568848585|ref|XP_006478085.1|/4.68519e-100/PREDICTED: neurofilament heavy polypeptide-like [Citrus sinensis]
		orange1.1t03040	1.27646	--	--	gi|359478613|ref|XP_003632145.1|/2.47161e-145/PREDICTED: LOW QUALITY PROTEIN: uncharacterized short-chain type dehydrogenase/reductase y4vI-like [Vitis vinifera]
		Cs3g26610	--	--	-3.79647	gi|567885367|ref|XP_006435242.1|/1.52209e-147/hypothetical protein CICLE_v10002233mg [Citrus clementina]
		orange1.1t01634	-1.1718	--	--	gi|568878628|ref|XP_006492288.1|/0/PREDICTED: non-functional NADPH-dependent codeinone reductase 2-like [Citrus sinensis]
		Cs1g17380	-3.35608	-1.64812	-1.32715	gi|568822985|ref|XP_006465905.1|/0/PREDICTED: linoleate 13S-lipoxygenase 3-1, chloroplastic-like [Citrus sinensis]
		Cs3g19600	1.13309	--	--	gi|568837529|ref|XP_006472776.1|/0/PREDICTED: long chain acyl-CoA synthetase 9, chloroplastic-like isoform X1 [Citrus sinensis]
		orange1.1t01755	--	--	1.5988	gi|641868149|gb|KDO86833.1|/0/hypothetical protein CISIN_1g015873mg [Citrus sinensis]
		Cs3g13140	2.32193	--	--	gi|567881365|ref|XP_006433241.1|/9.11841e-156/hypothetical protein CICLE_v10001775mg [Citrus clementina]
		Cs8g12640	1.20702	--	-1.72441	gi|568868963|ref|XP_006487715.1|/0/PREDICTED: uncharacterized protein R102.4-like isoform X1 [Citrus sinensis]
		Cs4g11090	1.20462	--	--	gi|641833964|gb|KDO52968.1|/0/hypothetical protein CISIN_1g018414mg [Citrus sinensis]
		Cs6g17580	-2.19819	--	--	gi|641844188|gb|KDO63082.1|/0/hypothetical protein CISIN_1g040147mg, partial [Citrus sinensis]
		Cs3g10550	2.0155	2.01707	-2.6971	gi|567880819|ref|XP_006432968.1|/0/hypothetical protein CICLE_v10001131mg [Citrus clementina]
		Cs4g03580	--	--	-1.65099	gi|567922692|ref|XP_006453352.1|/3.79338e-113/hypothetical protein CICLE_v10009532mg [Citrus clementina]
		Cs2g21820	--	1.37209	--	gi|567910405|ref|XP_006447516.1|/1.84004e-142/hypothetical protein CICLE_v10015924mg [Citrus clementina]
		Cs6g21910	1.00269	--	--	gi|568858347|ref|XP_006482715.1|/0/PREDICTED: uncharacterized protein LOC102622680 [Citrus sinensis]
		Cs8g13150	1.56297	-1.64173	-1.61005	gi|568869071|ref|XP_006487765.1|/0/PREDICTED: vinorine synthase-like [Citrus sinensis]
		Cs7g31080	--	--	1.13213	gi|567886436|ref|XP_006435740.1|/0/hypothetical protein CICLE_v10031029mg [Citrus clementina]
		Cs8g06970	--	--	1.3258	gi|568867747|ref|XP_006487194.1|/0/PREDICTED: probable 1-acyl-sn-glycerol-3-phosphate acyltransferase 5-like isoform X1 [Citrus sinensis]
		Cs4g02450	-1.47281	--	--	gi|567923010|ref|XP_006453511.1|/0/hypothetical protein CICLE_v10008355mg [Citrus clementina]
		Cs7g30790	1.37256	--	--	gi|567886508|ref|XP_006435776.1|/4.40557e-123/hypothetical protein CICLE_v10033792mg [Citrus clementina]
		Cs6g21940	-1.03771	--	--	gi|568858353|ref|XP_006482718.1|/1.75366e-149/PREDICTED: chorismate mutase 1, chloroplastic-like [Citrus sinensis]
		Cs7g02060	-1.13276	--	-1.51417	gi|567892893|ref|XP_006438967.1|/0/hypothetical protein CICLE_v10031331mg [Citrus clementina]
		Cs6g02030	--	--	-1.28034	gi|568853424|ref|XP_006480358.1|/0/PREDICTED: cysteine desulfurase 2, chloroplastic-like [Citrus sinensis]
		Cs9g04920	2.15181	--	--	gi|568871974|ref|XP_006489151.1|/0/PREDICTED: divinyl chlorophyllide a 8-vinyl-reductase, chloroplastic-like [Citrus sinensis]
		Cs8g02450	1.05787	--	--	gi|641849239|gb|KDO68114.1|/0/hypothetical protein CISIN_1g015061mg [Citrus sinensis]
		Cs9g14250	1.15938	--	--	gi|568873950|ref|XP_006490088.1|/1.14978e-107/PREDICTED: UMP-CMP kinase-like [Citrus sinensis]
		Cs3g09090	-1.02916	--	--	gi|567880303|ref|XP_006432710.1|/0/hypothetical protein CICLE_v10000851mg [Citrus clementina]
		Cs5g05440	--	--	-1.00662	gi|641850793|gb|KDO69665.1|/0/hypothetical protein CISIN_1g012004mg [Citrus sinensis]
		Cs7g27040	4.06496	--	--	gi|567900270|ref|XP_006442623.1|/0/hypothetical protein CICLE_v10019648mg [Citrus clementina]
		orange1.1t03555	2.06041	--	--	gi|568882501|ref|XP_006494066.1|/1.01142e-45/PREDICTED: phosphatidylserine decarboxylase proenzyme 3-like isoform X1 [Citrus sinensis]
		Cs7g30990	1.13327	--	--	gi|567886464|ref|XP_006435754.1|/5.58069e-150/hypothetical protein CICLE_v10032361mg [Citrus clementina]
		Cs3g06840	1.71978	--	1.8657	gi|567879935|ref|XP_006432526.1|/0/hypothetical protein CICLE_v10001422mg [Citrus clementina]
		Cs1g17320	-1.43969	--	-1.72435	gi|568822967|ref|XP_006465896.1|/1.20908e-86/PREDICTED: uncharacterized protein LOC102620202 [Citrus sinensis]
		Cs2g20400	1.81908	1.90497	5.01919	gi|567910719|ref|XP_006447673.1|/0/hypothetical protein CICLE_v10015770mg [Citrus clementina]
		Cs9g09120	--	--	2.74322	gi|568872929|ref|XP_006489615.1|/3.76289e-104/PREDICTED: auxin-responsive protein IAA13-like [Citrus sinensis]
		orange1.1t05406	1.25718	--	1.42432	gi|641826980|gb|KDO46183.1|/3.17785e-65/hypothetical protein CISIN_1g000157mg [Citrus sinensis]
		Cs3g06440	--	--	-1.07692	gi|568834273|ref|XP_006471269.1|/0/PREDICTED: protein ZINC INDUCED FACILITATOR-LIKE 1-like isoform X1 [Citrus sinensis]
		Cs1g04300	--	--	9.3443	gi|568820726|ref|XP_006464857.1|/0/PREDICTED: vinorine synthase-like [Citrus sinensis]
		Cs7g13420	2.26787	--	--	gi|567890255|ref|XP_006437648.1|/2.48579e-165/hypothetical protein CICLE_v10032259mg [Citrus clementina]
		Cs6g01740	--	--	1.44461	gi|568853373|ref|XP_006480336.1|/0/PREDICTED: protein notum homolog [Citrus sinensis]
		Cs1g18360	1.63941	--	-2.8047	gi|568823275|ref|XP_006466044.1|/0/PREDICTED: 3-epi-6-deoxocathasterone 23-monooxygenase-like [Citrus sinensis]
		Cs6g02180	1.98371	--	--	gi|568853460|ref|XP_006480374.1|/0/PREDICTED: glucan endo-1,3-beta-glucosidase 3-like [Citrus sinensis]
		Cs1g12670	1.68795	--	1.32345	gi|568821820|ref|XP_006465346.1|/4.68151e-130/PREDICTED: caffeoyl-CoA O-methyltransferase-like [Citrus sinensis]
		Cs6g04150	--	--	1.0474	gi|568853925|ref|XP_006480587.1|/1.36743e-104/PREDICTED: caffeoyl-CoA O-methyltransferase-like [Citrus sinensis]
		Cs1g03800	2.63351	--	--	gi|568819914|ref|XP_006464488.1|/0/PREDICTED: caffeic acid 3-O-methyltransferase-like isoform X2 [Citrus sinensis]
		orange1.1t03032	1.72286	--	2.09596	gi|567873125|ref|XP_006429152.1|/2.7281e-147/hypothetical protein CICLE_v10012433mg [Citrus clementina]
		Cs9g04630	2.22811	--	-1.65183	gi|568871890|ref|XP_006489112.1|/0/PREDICTED: protein SRG1-like [Citrus sinensis]
		Cs9g13460	1.74055	--	1.25925	gi|568873744|ref|XP_006489988.1|/0/PREDICTED: magnesium-chelatase subunit ChlH, chloroplastic-like [Citrus sinensis]
		Cs2g27180	1.22402	--	--	gi|568831976|ref|XP_006470221.1|/1.35496e-162/PREDICTED: glucuronokinase 1-like [Citrus sinensis]
		Cs3g03130	--	-1.63227	--	gi|568833591|ref|XP_006470971.1|/0/PREDICTED: ectonucleotide pyrophosphatase/phosphodiesterase family member 3-like [Citrus sinensis]
		Cs2g28550	1.03002	--	--	gi|568832319|ref|XP_006470384.1|/8.40628e-174/PREDICTED: WAT1-related protein At3g28050-like [Citrus sinensis]
		Cs6g05110	1.26211	--	--	gi|567872251|ref|XP_006428715.1|/2.38831e-156/hypothetical protein CICLE_v10012021mg [Citrus clementina]
		orange1.1t03602	--	--	-2.66307	gi|568882624|ref|XP_006494119.1|/0/PREDICTED: protein notum homolog isoform X1 [Citrus sinensis]
		Cs9g13900	--	1.63591	--	gi|567857626|ref|XP_006421496.1|/0/hypothetical protein CICLE_v10006903mg [Citrus clementina]
		Cs1g20230	--	--	1.13666	gi|568823783|ref|XP_006466288.1|/1.6329e-141/PREDICTED: peroxidase 4-like [Citrus sinensis]
		orange1.1t05017	1.2486	--	--	gi|567870731|ref|XP_006427987.1|/0/hypothetical protein CICLE_v10025412mg [Citrus clementina]
		Cs8g09800	--	1.82582	--	gi|568868377|ref|XP_006487476.1|/0/PREDICTED: chalcone synthase-like [Citrus sinensis]
		Cs4g12050	--	--	10.1799	gi|568842776|ref|XP_006475309.1|/0/PREDICTED: germacrene-D synthase-like [Citrus sinensis]
		orange1.1t03955	--	1.08861	3.23509	gi|568883243|ref|XP_006494389.1|/0/PREDICTED: strictosidine synthase 1-like [Citrus sinensis]
		Cs9g07630	2.47515	--	1.05448	gi|567853822|ref|XP_006420031.1|/5.52745e-105/hypothetical protein CICLE_v10006993mg, partial [Citrus clementina]
		Cs6g08300	1.68895	--	--	gi|568854839|ref|XP_006481025.1|/0/PREDICTED: UPF0420 protein C16orf58 homolog [Citrus sinensis]
		Cs9g06830	1.90949	2.23827	--	gi|568872433|ref|XP_006489376.1|/0/PREDICTED: uncharacterized protein LOC102625571 [Citrus sinensis]
		Cs5g13140	1.50759	--	--	gi|568847981|ref|XP_006477805.1|/0/PREDICTED: protein SRG1-like [Citrus sinensis]
		Cs4g02260	-1.30604	--	--	gi|567923066|ref|XP_006453539.1|/0/hypothetical protein CICLE_v10010502mg [Citrus clementina]
		orange1.1t03774	-1.92003	--	--	gi|567907301|ref|XP_006445964.1|/0/hypothetical protein CICLE_v10014212mg [Citrus clementina]
		Cs4g18290	--	--	-2.23879	gi|567917722|ref|XP_006450867.1|/0/hypothetical protein CICLE_v10008250mg [Citrus clementina]
		Cs1g01130	-2.99749	--	--	gi|568819316|ref|XP_006464202.1|/0/PREDICTED: tyrosine decarboxylase 3-like [Citrus sinensis]
		orange1.1t04497	--	--	1.27435	gi|641822067|gb|KDO41648.1|/0/hypothetical protein CISIN_1g006212mg [Citrus sinensis]
		Cs7g15610	-1.30065	-2.88102	--	gi|568862499|ref|XP_006484720.1|/0/PREDICTED: non-specific phospholipase C3-like [Citrus sinensis]
		Cs9g18630	-1.10761	--	--	gi|567858828|ref|XP_006422097.1|/8.78974e-83/hypothetical protein CICLE_v10005830mg [Citrus clementina]
		Cs3g10420	--	--	-2.08544	gi|567880643|ref|XP_006432880.1|/0/hypothetical protein CICLE_v10001467mg [Citrus clementina]
		Cs5g08030	-2.49591	-1.28415	-1.60417	gi|568846547|ref|XP_006477114.1|/0/PREDICTED: phospholipase A1-Ibeta2, chloroplastic-like [Citrus sinensis]
		Cs9g07520	1.81645	--	--	gi|568872576|ref|XP_006489443.1|/1.67725e-154/PREDICTED: chlorophyllase-2, chloroplastic-like [Citrus sinensis]
		Cs4g09950	1.18731	--	--	gi|567920850|ref|XP_006452431.1|/0/hypothetical protein CICLE_v10007401mg [Citrus clementina]
		Cs5g09230	--	--	1.49064	gi|567895770|ref|XP_006440373.1|/0/hypothetical protein CICLE_v10019410mg [Citrus clementina]
		Cs3g22130	--	--	-1.28144	gi|568838321|ref|XP_006473163.1|/3.54355e-150/PREDICTED: shikimate kinase 2, chloroplastic-like [Citrus sinensis]
		orange1.1t02057	--	--	-1.24511	gi|641844042|gb|KDO62937.1|/0/hypothetical protein CISIN_1g047980mg, partial [Citrus sinensis]
		Cs7g21180	1.56768	--	--	gi|567888150|ref|XP_006436597.1|/3.79052e-150/hypothetical protein CICLE_v100337541mg, partial [Citrus clementina]
		Cs1g25670	3.00567	--	1.47227	gi|568825215|ref|XP_006466978.1|/1.73595e-156/PREDICTED: probable strigolactone esterase D14-like [Citrus sinensis]
		Cs6g09640	--	--	-3.00487	gi|567873897|ref|XP_006429538.1|/0/hypothetical protein CICLE_v10011621mg [Citrus clementina]
		Cs5g08000	-1.11246	--	--	gi|568846534|ref|XP_006477108.1|/1.97501e-53/PREDICTED: zeaxanthin epoxidase, chloroplastic-like isoform X2 [Citrus sinensis]
		Cs1g13820	-2.62094	--	--	gi|568821990|ref|XP_006465423.1|/0/PREDICTED: probable 2-oxoglutarate-dependent dioxygenase AOP1.2-like [Citrus sinensis]
		Cs9g19250	3.66676	--	--	gi|567858700|ref|XP_006422033.1|/0/hypothetical protein CICLE_v10004864mg [Citrus clementina]
		Cs5g21870	1.27246	--	--	gi|567900718|ref|XP_006442847.1|/6.37739e-124/hypothetical protein CICLE_v10022123mg [Citrus clementina]
		Cs2g25870	1.19364	--	--	gi|567910089|ref|XP_006447358.1|/1.48326e-163/hypothetical protein CICLE_v10015547mg [Citrus clementina]
		orange1.1t04679	1.18057	--	--	gi|568830360|ref|XP_006469469.1|/0/PREDICTED: glucose-6-phosphate 1-dehydrogenase, chloroplastic-like [Citrus sinensis]
		Cs4g06690	--	--	-2.69587	gi|568841217|ref|XP_006474556.1|/0/PREDICTED: probable pectinesterase/pectinesterase inhibitor 12-like [Citrus sinensis]
		Cs5g18040	--	--	-11.3276	gi|568848958|ref|XP_006478243.1|/2.39024e-100/PREDICTED: caffeic acid 3-O-methyltransferase 1-like, partial [Citrus sinensis]
		orange1.1t03769	--	9.87652	-8.39303	gi|568882964|ref|XP_006494271.1|/0/PREDICTED: linoleate 13S-lipoxygenase 2-1, chloroplastic-like [Citrus sinensis]
		Cs4g12350	--	-2.70311	3.66073	gi|568842769|ref|XP_006475307.1|/0/PREDICTED: (E)-beta-farnesene synthase-like isoform X1 [Citrus sinensis]
		Cs4g14850	1.50527	--	--	gi|92109236|dbj|BAE93359.1|/0/lycopene epsilon-cyclase [Citrus unshiu]
		Cs7g04870	1.28484	--	--	gi|568859565|ref|XP_006483309.1|/0/PREDICTED: probable 1-deoxy-D-xylulose-5-phosphate synthase, chloroplastic-like isoform X2 [Citrus sinensis]
		Cs1g18280	1.9498	--	--	gi|568823256|ref|XP_006466035.1|/0/PREDICTED: glyoxylate/succinic semialdehyde reductase 2, chloroplastic-like isoform X2 [Citrus sinensis]
		Cs3g09000	-3.50045	-1.938	1.09511	gi|568834794|ref|XP_006471487.1|/0/PREDICTED: cellulose synthase-like protein D3-like isoform X1 [Citrus sinensis]
		Cs1g16970	1.55611	--	--	gi|568822860|ref|XP_006465844.1|/5.31205e-151/PREDICTED: zinc finger CCCH domain-containing protein 62-like [Citrus sinensis]
		Cs6g01060	1.26955	--	--	gi|568853245|ref|XP_006480274.1|/0/PREDICTED: glucose-6-phosphate 1-dehydrogenase 4, chloroplastic-like isoform X3 [Citrus sinensis]
		Cs7g14420	1.02924	--	--	gi|568862246|ref|XP_006484596.1|/0/PREDICTED: alcohol dehydrogenase-like 2-like [Citrus sinensis]
		Cs5g11570	-2.19376	-1.82972	--	gi|568847629|ref|XP_006477635.1|/0/PREDICTED: diacylglycerol kinase 1-like [Citrus sinensis]
		Cs4g06340	-1.27642	-1.17038	--	gi|641810981|gb|KDO37049.1|/1.2127e-69/hypothetical protein CISIN_1g038672mg [Citrus sinensis]
		orange1.1t02041	--	--	-2.34169	gi|568879458|ref|XP_006492675.1|/0/PREDICTED: peroxidase C3-like isoform X2 [Citrus sinensis]
		orange1.1t04996	1.17932	--	--	gi|567862034|ref|XP_006423671.1|/1.39319e-112/hypothetical protein CICLE_v10028269mg [Citrus clementina]
		Cs1g04910	--	--	1.00295	gi|567870485|ref|XP_006427864.1|/1.44328e-169/hypothetical protein CICLE_v10025939mg [Citrus clementina]
		Cs3g04410	--	-1.12851	--	gi|49659435|dbj|BAD27256.1|/1.47474e-148/d-limonene synthase [Citrus unshiu]
		Cs2g05030	1.3295	1.06795	4.99435	gi|568826625|ref|XP_006467672.1|/0/PREDICTED: GDSL esterase/lipase At5g45910-like [Citrus sinensis]
		Cs2g27950	1.34512	--	--	gi|568832158|ref|XP_006470310.1|/0/PREDICTED: probable monodehydroascorbate reductase, cytoplasmic isoform 2-like [Citrus sinensis]
		Cs7g31640	2.42949	--	2.95892	gi|567886288|ref|XP_006435666.1|/8.59136e-180/hypothetical protein CICLE_v10031765mg [Citrus clementina]
		orange1.1t04139	1.5748	--	2.21679	gi|568883565|ref|XP_006494536.1|/0/PREDICTED: geraniol 8-hydroxylase-like [Citrus sinensis]
		Cs2g06460	1.03982	--	-1.01815	gi|568826978|ref|XP_006467845.1|/0/PREDICTED: NAC transcription factor 25-like [Citrus sinensis]
		Cs1g25140	-1.474	--	--	gi|568825102|ref|XP_006466926.1|/0/PREDICTED: GDP-mannose 4,6 dehydratase 2-like [Citrus sinensis]
		Cs3g11500	1.85664	--	2.45545	gi|568835365|ref|XP_006471742.1|/4.8912e-165/PREDICTED: bifunctional L-3-cyanoalanine synthase/cysteine synthase D2-like isoform X1 [Citrus sinensis]
		orange1.1t04132	1.49633	--	1.92721	gi|568883573|ref|XP_006494538.1|/0/PREDICTED: geraniol 8-hydroxylase-like [Citrus sinensis]
		Cs1g06760	--	--	-2.40827	gi|568820399|ref|XP_006464708.1|/0/PREDICTED: NAC domain-containing protein 72-like [Citrus sinensis]
		Cs3g27760	--	--	-1.19876	gi|568839791|ref|XP_006473861.1|/0/PREDICTED: 3-hydroxy-3-methylglutaryl-coenzyme A reductase 1-like [Citrus sinensis]
		Cs9g17880	--	--	1.41971	gi|567859036|ref|XP_006422201.1|/0/hypothetical protein CICLE_v10004921mg [Citrus clementina]
		Cs5g17880	1.12211	--	--	gi|568848887|ref|XP_006478217.1|/0/PREDICTED: 12-oxophytodienoate reductase 2-like [Citrus sinensis]
		Cs9g07380	1.10631	--	--	gi|568872555|ref|XP_006489433.1|/0/PREDICTED: type I inositol 1,4,5-trisphosphate 5-phosphatase CVP2-like [Citrus sinensis]
		Cs6g19210	--	--	-1.32489	gi|641839962|gb|KDO58885.1|/0/hypothetical protein CISIN_1g039582mg [Citrus sinensis]
		orange1.1t04496	--	--	1.04994	gi|568884250|ref|XP_006494827.1|/1.82198e-101/PREDICTED: d-3-phosphoglycerate dehydrogenase, chloroplastic-like isoform X2 [Citrus sinensis]
		Cs7g10710	--	--	1.84462	gi|567891023|ref|XP_006438032.1|/3.5247e-103/hypothetical protein CICLE_v10032648mg [Citrus clementina]
		Cs5g06930	4.5025	--	--	gi|568846293|ref|XP_006476991.1|/0/PREDICTED: malate synthase, glyoxysomal-like [Citrus sinensis]
		Cs3g04340	--	-1.23253	--	gi|49659435|dbj|BAD27256.1|/0/d-limonene synthase [Citrus unshiu]
		Cs7g19160	1.17365	--	-1.1272	gi|641838772|gb|KDO57711.1|/0/hypothetical protein CISIN_1g012750mg [Citrus sinensis]
		Cs5g10530	--	--	-1.63058	gi|568847212|ref|XP_006477432.1|/0/PREDICTED: bifunctional UDP-glucose 4-epimerase and UDP-xylose 4-epimerase 1-like [Citrus sinensis]
		Cs8g08250	1.28342	--	-1.28375	gi|568868083|ref|XP_006487348.1|/0/PREDICTED: bifunctional epoxide hydrolase 2-like [Citrus sinensis]
		orange1.1t02793	--	--	-1.68117	gi|568881008|ref|XP_006493385.1|/0/PREDICTED: shikimate O-hydroxycinnamoyltransferase-like [Citrus sinensis]
		Cs6g16980	--	--	-2.12102	gi|568857012|ref|XP_006482064.1|/5.06033e-161/PREDICTED: 3-oxoacyl-[acyl-carrier-protein] reductase, chloroplastic-like [Citrus sinensis]
		Cs8g14150	--	--	-1.21384	gi|568869212|ref|XP_006487822.1|/0/PREDICTED: probable carotenoid cleavage dioxygenase 4, chloroplastic-like [Citrus sinensis]
		Cs7g20820	1.75937	--	2.42644	gi|567888222|ref|XP_006436633.1|/9.87899e-141/hypothetical protein CICLE_v10032567mg [Citrus clementina]
		Cs5g09450	1.23695	--	--	gi|567895818|ref|XP_006440397.1|/0/hypothetical protein CICLE_v10019693mg [Citrus clementina]
		Cs1g19780	1.34903	--	--	gi|568823696|ref|XP_006466246.1|/2.01644e-157/PREDICTED: haloacid dehalogenase-like hydrolase domain-containing protein At4g39970-like [Citrus sinensis]
		orange1.1t01936	2.1883	--	--	gi|568879249|ref|XP_006492572.1|/0/PREDICTED: UDP-glycosyltransferase 76C2-like, partial [Citrus sinensis]
		Cs4g11980	--	10.3663	--	gi|641855622|gb|KDO74408.1|/0/hypothetical protein CISIN_1g008427mg [Citrus sinensis]
		Cs6g17140	--	--	2.11993	gi|568857056|ref|XP_006482086.1|/0/PREDICTED: vinorine synthase-like [Citrus sinensis]
		orange1.1t03042	--	--	-1.68905	gi|568881412|ref|XP_006493567.1|/1.18461e-121/PREDICTED: tropinone reductase homolog [Citrus sinensis]
		Cs8g20200	2.03692	--	--	gi|568870670|ref|XP_006488522.1|/9.50386e-61/PREDICTED: protein ELF4-LIKE 1-like isoform X1 [Citrus sinensis]
		Cs5g21900	1.03942	-1.64975	--	gi|568849731|ref|XP_006478596.1|/6.68383e-137/PREDICTED: endochitinase PR4-like [Citrus sinensis]
		Cs6g12880	--	--	-4.1095	gi|567874709|ref|XP_006429944.1|/0/hypothetical protein CICLE_v10011699mg [Citrus clementina]
		orange1.1t00657	2.30982	--	--	gi|641822860|gb|KDO42333.1|/1.85232e-168/hypothetical protein CISIN_1g014480mg [Citrus sinensis]
		Cs3g24400	1.14794	--	--	gi|568838928|ref|XP_006473450.1|/0/PREDICTED: probable 1-acyl-sn-glycerol-3-phosphate acyltransferase 4-like isoform X1 [Citrus sinensis]
		Cs7g30010	2.8313	--	--	gi|567886722|ref|XP_006435883.1|/1.32002e-93/hypothetical protein CICLE_v10033477mg [Citrus clementina]
		orange1.1t03475	1.37989	--	--	gi|568882342|ref|XP_006493996.1|/0/PREDICTED: uncharacterized protein LOC102627249 [Citrus sinensis]
		orange1.1t04984	--	1.74024	--	gi|568885106|ref|XP_006495150.1|/0/PREDICTED: flavonoid 3'-monooxygenase-like [Citrus sinensis]
		orange1.1t00272	--	--	2.28824	gi|568875772|ref|XP_006490964.1|/0/PREDICTED: gibberellin 20 oxidase 2-like [Citrus sinensis]
		Cs2g03950	--	--	-1.4245	gi|641859369|gb|KDO78059.1|/4.67298e-75/hypothetical protein CISIN_1g048380mg, partial [Citrus sinensis]
		orange1.1t00402	--	1.21163	--	gi|567904982|ref|XP_006444979.1|/0/hypothetical protein CICLE_v10019597mg [Citrus clementina]
		Cs6g07510	-4.33554	-2.01533	-1.33258	gi|568854660|ref|XP_006480939.1|/0/PREDICTED: uncharacterized protein At1g04910-like [Citrus sinensis]
		Cs6g10500	--	--	-4.03924	gi|567874131|ref|XP_006429655.1|/0/hypothetical protein CICLE_v10011453mg [Citrus clementina]
		Cs3g09190	--	--	-1.20954	gi|567880325|ref|XP_006432721.1|/0/hypothetical protein CICLE_v10001047mg [Citrus clementina]
		Cs8g08710	2.46476	--	4.62081	gi|568868139|ref|XP_006487372.1|/0/PREDICTED: probable fructose-bisphosphate aldolase 2, chloroplastic-like [Citrus sinensis]
		Cs3g20800	3.42146	--	--	gi|568837817|ref|XP_006472917.1|/0/PREDICTED: alcohol dehydrogenase-like [Citrus sinensis]
		Cs1g15380	1.15268	--	--	gi|568822445|ref|XP_006465641.1|/9.93948e-168/PREDICTED: pentatricopeptide repeat-containing protein At3g46870-like [Citrus sinensis]
		Cs9g08590	1.27059	--	--	gi|568872760|ref|XP_006489533.1|/0/PREDICTED: ureidoglycolate hydrolase-like [Citrus sinensis]
		Cs5g27340	1.55534	--	--	gi|567902054|ref|XP_006443515.1|/0/hypothetical protein CICLE_v10020438mg [Citrus clementina]
		Cs7g18800	1.8118	--	--	gi|568863115|ref|XP_006485004.1|/0/PREDICTED: uncharacterized oxidoreductase At1g06690, chloroplastic-like [Citrus sinensis]
		orange1.1t01711	2.78022	--	--	gi|568873787|ref|XP_006490008.1|/1.23689e-98/PREDICTED: uncharacterized protein LOC102624085 [Citrus sinensis]
		Cs6g19560	1.04087	--	--	gi|568857719|ref|XP_006482412.1|/0/PREDICTED: UPF0420 protein C16orf58-like [Citrus sinensis]
		Cs1g23450	1.37374	--	1.63728	gi|567866311|ref|XP_006425778.1|/1.28398e-179/hypothetical protein CICLE_v10026034mg [Citrus clementina]
		Cs8g02560	1.22922	--	1.80568	gi|567859868|ref|XP_006422588.1|/0/hypothetical protein CICLE_v10028639mg [Citrus clementina]
		Cs3g16440	--	-1.58224	-3.54051	gi|568836651|ref|XP_006472350.1|/0/PREDICTED: branched-chain-amino-acid aminotransferase 2, chloroplastic-like isoform X1 [Citrus sinensis]
		Cs7g32210	--	1.47944	--	gi|568866196|ref|XP_006486444.1|/0/PREDICTED: UDP-glycosyltransferase 76F1-like [Citrus sinensis]
		Cs4g18340	-1.43686	--	--	gi|568844043|ref|XP_006475906.1|/0/PREDICTED: beta-fructofuranosidase, insoluble isoenzyme CWINV1-like [Citrus sinensis]
		orange1.1t02582	--	--	1.60214	gi|567888668|ref|XP_006436856.1|/0/hypothetical protein CICLE_v10031232mg [Citrus clementina]
		Cs3g21010	3.11221	--	--	gi|568837867|ref|XP_006472940.1|/1.36034e-119/PREDICTED: pleckstrin homology domain-containing family A member 8-like isoform X1 [Citrus sinensis]
		Cs2g08310	-1.69173	--	--	gi|568827462|ref|XP_006468077.1|/0/PREDICTED: phospholipase A1-Igamma3, chloroplastic-like [Citrus sinensis]
		Cs1g26330	--	-3.45384	-3.35024	gi|567865383|ref|XP_006425314.1|/1.25845e-180/hypothetical protein CICLE_v10026057mg [Citrus clementina]
		Cs4g01920	--	--	-1.51	gi|568840120|ref|XP_006474019.1|/0/PREDICTED: shikimate O-hydroxycinnamoyltransferase-like [Citrus sinensis]
		Cs2g01710	1.27898	--	--	gi|567915225|ref|XP_006449926.1|/1.14657e-72/hypothetical protein CICLE_v10017003mg [Citrus clementina]
		Cs2g13960	1.55001	--	--	gi|567909373|ref|XP_006447000.1|/2.32273e-107/hypothetical protein CICLE_v10017811mg, partial [Citrus clementina]
		orange1.1t02754	--	--	-3.23202	gi|568880935|ref|XP_006493351.1|/9.05351e-128/PREDICTED: cinnamoyl-CoA reductase 1-like [Citrus sinensis]
		Cs7g24940	1.22397	1.04223	--	gi|567887848|ref|XP_006436446.1|/0/hypothetical protein CICLE_v10030821mg [Citrus clementina]
		Cs7g28130	--	--	1.493	gi|572152939|ref|NP_001275866.1|/5.0842e-116/chalcone--flavonone isomerase [Citrus sinensis]
		orange1.1t01327	--	--	1.20855	gi|568878056|ref|XP_006492022.1|/0/PREDICTED: flavonoid 3'-monooxygenase-like [Citrus sinensis]
		Cs7g16900	--	--	-2.29445	gi|567889392|ref|XP_006437218.1|/1.13018e-68/hypothetical protein CICLE_v10032689mg [Citrus clementina]
		Cs7g22920	--	--	-1.24082	gi|567888452|ref|XP_006436748.1|/0/hypothetical protein CICLE_v10031966mg [Citrus clementina]
		Cs5g29670	--	--	1.02147	gi|567902672|ref|XP_006443824.1|/0/hypothetical protein CICLE_v10021043mg [Citrus clementina]
		Cs4g17750	-1.02848	--	--	gi|567917878|ref|XP_006450945.1|/0/hypothetical protein CICLE_v10008397mg [Citrus clementina]
		Cs5g25090	-1.8641	--	--	gi|567901472|ref|XP_006443224.1|/0/hypothetical protein CICLE_v10023400mg [Citrus clementina]
		orange1.1t03325	--	--	-4.60881	gi|567870811|ref|XP_006428027.1|/0/hypothetical protein CICLE_v10025343mg [Citrus clementina]
		Cs2g26430	1.82103	--	--	gi|568832484|ref|XP_006470462.1|/0/PREDICTED: LOW QUALITY PROTEIN: DNA (cytosine-5)-methyltransferase 1A-like [Citrus sinensis]
		Cs3g03610	1.6911	--	--	gi|641818999|gb|KDO39506.1|/2.4813e-73/hypothetical protein CISIN_1g031901mg [Citrus sinensis]
		Cs2g17930	--	--	-1.0866	gi|568829991|ref|XP_006469298.1|/1.43396e-148/PREDICTED: anthranilate synthase component 2-like [Citrus sinensis]
		Cs3g12230	1.12374	--	-2.84274	gi|567881179|ref|XP_006433148.1|/0/hypothetical protein CICLE_v10000874mg [Citrus clementina]
		Cs9g05920	1.21407	--	--	gi|567853265|ref|XP_006419796.1|/7.41512e-136/hypothetical protein CICLE_v10005724mg [Citrus clementina]
		orange1.1t01907	2.27612	--	1.43599	gi|568879199|ref|XP_006492556.1|/0/PREDICTED: prolycopene isomerase, chloroplastic-like isoform X2 [Citrus sinensis]
		Cs3g03620	--	--	-2.21299	gi|568833692|ref|XP_006471011.1|/5.37234e-155/PREDICTED: tryptophan synthase alpha chain, chloroplastic-like [Citrus sinensis]
		Cs7g31270	1.3101	--	-1.01373	gi|568865969|ref|XP_006486337.1|/0/PREDICTED: LOW QUALITY PROTEIN: anthranilate synthase component I-1, chloroplastic-like [Citrus sinensis]
		Cs1g07100	-4.91983	--	--	gi|567919782|ref|XP_006451897.1|/6.26026e-156/hypothetical protein CICLE_v10010279mg [Citrus clementina]
		Cs5g15620	1.9542	1.30256	--	gi|568864106|ref|XP_006485449.1|/0/PREDICTED: uncharacterized protein LOC102621413 [Citrus sinensis]
		Cs5g09360	1.16638	--	--	gi|567895796|ref|XP_006440386.1|/9.11677e-107/hypothetical protein CICLE_v10022313mg [Citrus clementina]
		Cs8g03230	1.45334	--	--	gi|641849053|gb|KDO67928.1|/0/hypothetical protein CISIN_1g016424mg [Citrus sinensis]
		Cs7g26110	1.07973	--	--	gi|568864708|ref|XP_006485734.1|/3.95252e-64/PREDICTED: DNA-directed RNA polymerase III subunit rpc31-like [Citrus sinensis]
		Cs1g17280	1.22621	--	--	gi|641846085|gb|KDO64969.1|/6.59441e-73/hypothetical protein CISIN_1g030583mg [Citrus sinensis]
		Cs3g24520	--	--	-1.35548	gi|641865779|gb|KDO84464.1|/6.28032e-127/hypothetical protein CISIN_1g025852mg [Citrus sinensis]
		Cs2g06200	2.49757	--	--	gi|568826916|ref|XP_006467814.1|/0/PREDICTED: probable allantoinase 1-like [Citrus sinensis]
		Cs5g13860	--	2.16675	2.91351	gi|568848092|ref|XP_006477856.1|/2.21549e-34/PREDICTED: wound-induced proteinase inhibitor 1-like [Citrus sinensis]
		Cs2g15850	--	--	1.02055	gi|568829478|ref|XP_006469049.1|/4.20704e-80/PREDICTED: glucan endo-1,3-beta-glucosidase-like protein 1-like [Citrus sinensis]
		Cs7g21030	1.24311	--	--	gi|568863812|ref|XP_006485322.1|/0/PREDICTED: myotubularin-related protein 2-like [Citrus sinensis]
		Cs7g18350	-1.55225	--	--	gi|568863019|ref|XP_006484961.1|/0/PREDICTED: UDP-D-apiose/UDP-D-xylose synthase 2-like [Citrus sinensis]
		orange1.1t03029	1.1273	--	2.45428	gi|567873125|ref|XP_006429152.1|/3.99067e-147/hypothetical protein CICLE_v10012433mg [Citrus clementina]
		Cs5g17950	--	--	2.23904	gi|568848899|ref|XP_006478220.1|/0/PREDICTED: GDSL esterase/lipase At1g71691-like [Citrus sinensis]
		Cs1g06790	1.01425	--	--	gi|568820403|ref|XP_006464710.1|/0/PREDICTED: beta-glucosidase 18-like isoform X1 [Citrus sinensis]
		Cs2g18570	2.64668	--	--	gi|567911157|ref|XP_006447892.1|/9.68782e-178/hypothetical protein CICLE_v10015993mg [Citrus clementina]
		Cs8g19870	1.31956	--	--	gi|567864738|ref|XP_006425018.1|/0/hypothetical protein CICLE_v10028048mg [Citrus clementina]
		Cs1g23320	1.14105	--	--	gi|567866353|ref|XP_006425799.1|/0/hypothetical protein CICLE_v10025358mg [Citrus clementina]
		orange1.1t00713	1.13382	--	--	gi|568876980|ref|XP_006491539.1|/0/PREDICTED: folylpolyglutamate synthase-like isoform X1 [Citrus sinensis]
		Cs9g04050	--	--	-1.45628	gi|568871744|ref|XP_006489040.1|/0/PREDICTED: bifunctional epoxide hydrolase 2-like [Citrus sinensis]
		Cs7g26130	1.10629	--	--	gi|568864712|ref|XP_006485736.1|/0/PREDICTED: uridine-cytidine kinase C-like isoform X1 [Citrus sinensis]
		Cs8g16290	1.00557	--	--	gi|568869716|ref|XP_006488063.1|/0/PREDICTED: phenylalanine ammonia-lyase 1-like [Citrus sinensis]
		Cs3g25510	1.03803	1.40039	--	gi|568839209|ref|XP_006473582.1|/0/PREDICTED: protein WALLS ARE THIN 1-like [Citrus sinensis]
		orange1.1t02977	--	--	-12.2586	gi|568881309|ref|XP_006493520.1|/0/PREDICTED: BAHD acyltransferase At5g47980-like [Citrus sinensis]
		Cs7g30910	--	--	1.85361	gi|567886480|ref|XP_006435762.1|/0/hypothetical protein CICLE_v10032088mg [Citrus clementina]
		Cs4g06670	-1.03564	--	1.74487	gi|568841219|ref|XP_006474557.1|/0/PREDICTED: probable pectinesterase/pectinesterase inhibitor 12-like [Citrus sinensis]
		Cs2g23870	--	--	-4.51564	gi|567909837|ref|XP_006447232.1|/0/hypothetical protein CICLE_v10015303mg [Citrus clementina]
		Cs7g30160	2.1021	--	--	gi|568865708|ref|XP_006486214.1|/0/PREDICTED: peroxidase 4-like [Citrus sinensis]
		Cs1g17090	1.11886	--	--	gi|568822862|ref|XP_006465845.1|/0/PREDICTED: zinc finger CCCH domain-containing protein 62-like isoform X1 [Citrus sinensis]
		Cs1g01690	-11.9837	--	--	gi|568819433|ref|XP_006464257.1|/1.93994e-54/PREDICTED: tyrosine decarboxylase 3-like, partial [Citrus sinensis]
		Cs2g17090	--	1.078	3.8413	gi|568829826|ref|XP_006469217.1|/0/PREDICTED: endoglucanase 8-like [Citrus sinensis]
		Cs2g14940	1.83932	--	3.24775	gi|568829274|ref|XP_006468948.1|/0/PREDICTED: glyceraldehyde-3-phosphate dehydrogenase A, chloroplastic-like [Citrus sinensis]
		Cs8g07400	--	-1.62449	--	gi|568867827|ref|XP_006487231.1|/0/PREDICTED: bifunctional dihydrofolate reductase-thymidylate synthase-like isoform X1 [Citrus sinensis]
		Cs5g16830	--	1.41486	--	gi|568848695|ref|XP_006478133.1|/0/PREDICTED: chlorophyllase-1, chloroplastic-like [Citrus sinensis]
		Cs2g14500	-1.08818	--	--	gi|568829142|ref|XP_006468889.1|/0/PREDICTED: uncharacterized protein LOC102622212 [Citrus sinensis]
		Cs5g34450	1.51834	--	1.98318	gi|641846917|gb|KDO65798.1|/8.65557e-25/hypothetical protein CISIN_1g032316mg [Citrus sinensis]
		Cs2g03230	--	--	-1.59084	gi|641859513|gb|KDO78203.1|/0/hypothetical protein CISIN_1g015722mg [Citrus sinensis]
		orange1.1t02683	1.28093	--	--	gi|568880792|ref|XP_006493291.1|/0/PREDICTED: aminotransferase ALD1-like isoform X2 [Citrus sinensis]
		Cs2g10350	-1.079	--	--	gi|568828090|ref|XP_006468378.1|/0/PREDICTED: UDP-arabinose 4-epimerase 1-like isoform X1 [Citrus sinensis]
		orange1.1t02150	3.0898	1.02548	--	gi|568879684|ref|XP_006492777.1|/0/PREDICTED: beta-hexosaminidase 2-like [Citrus sinensis]
		Cs3g26590	1.33521	--	--	gi|568839891|ref|XP_006473909.1|/0/PREDICTED: UPF0496 protein At1g20180-like [Citrus sinensis]
		Cs3g23010	2.21981	--	1.17971	gi|568838519|ref|XP_006473258.1|/0/PREDICTED: cytochrome P450 81D1-like [Citrus sinensis]
		Cs1g14430	3.73795	--	--	gi|567868823|ref|XP_006427033.1|/5.94859e-59/hypothetical protein CICLE_v10026791mg [Citrus clementina]
		Cs4g07080	--	--	-3.12928	gi|568842318|ref|XP_006475096.1|/0/PREDICTED: beta-galactosidase 7-like [Citrus sinensis]
		Cs3g09040	--	1.03892	--	gi|568834812|ref|XP_006471496.1|/0/PREDICTED: cytochrome P450 82C4-like [Citrus sinensis]
		Cs8g15940	-1.18763	--	-1.06792	gi|568869653|ref|XP_006488034.1|/0/PREDICTED: dolichol kinase-like isoform X1 [Citrus sinensis]
		Cs9g16350	-1.0947	1.62367	6.39803	gi|568874345|ref|XP_006490276.1|/0/PREDICTED: subtilisin-like protease-like [Citrus sinensis]
		orange1.1t04726	1.85659	--	-1.5515	gi|568884746|ref|XP_006495010.1|/0/PREDICTED: 11-oxo-beta-amyrin 30-oxidase-like [Citrus sinensis]
		Cs7g31800	1.03856	--	2.54447	gi|567886240|ref|XP_006435642.1|/0/hypothetical protein CICLE_v10031443mg [Citrus clementina]
		Cs3g24580	1.0423	--	--	gi|568838975|ref|XP_006473473.1|/0/PREDICTED: zinc finger protein NUTCRACKER-like isoform X1 [Citrus sinensis]
		Cs9g02550	--	--	-1.4415	gi|567852525|ref|XP_006419426.1|/0/hypothetical protein CICLE_v10004649mg [Citrus clementina]
		Cs5g11560	-1.58496	-2.41143	-1.33752	gi|568847627|ref|XP_006477634.1|/0/PREDICTED: UDP-glucose 6-dehydrogenase 1-like [Citrus sinensis]
		Cs1g22020	--	--	-1.16437	gi|568824234|ref|XP_006466507.1|/5.70579e-151/PREDICTED: probable esterase KAI2-like [Citrus sinensis]
		Cs2g05100	1.22469	--	--	gi|568826640|ref|XP_006467679.1|/0/PREDICTED: magnesium-chelatase subunit ChlI, chloroplastic-like [Citrus sinensis]
		orange1.1t03055	1.38873	--	--	gi|567873183|ref|XP_006429181.1|/0/hypothetical protein CICLE_v10012243mg [Citrus clementina]
		Cs7g29910	3.12154	--	--	gi|567886750|ref|XP_006435897.1|/0/hypothetical protein CICLE_v10031875mg [Citrus clementina]
		orange1.1t01519	--	--	2.11267	gi|567888298|ref|XP_006436671.1|/0/hypothetical protein CICLE_v10031286mg [Citrus clementina]
		Cs8g14120	-2.32223	--	-3.32165	gi|568869208|ref|XP_006487820.1|/0/PREDICTED: gamma-terpinene synthase, chloroplastic-like isoform X1 [Citrus sinensis]
		Cs2g09850	--	--	-13.2512	gi|567913151|ref|XP_006448889.1|/7.48451e-162/hypothetical protein CICLE_v10015863mg [Citrus clementina]
		Cs6g15750	--	--	-1.4161	gi|568881313|ref|XP_006493522.1|/5.25219e-128/PREDICTED: uncharacterized protein LOC102624961 [Citrus sinensis]
		Cs7g22730	-1.50968	-1.37892	-1.84134	gi|641834844|gb|KDO53830.1|/4.28686e-162/hypothetical protein CISIN_1g018472mg [Citrus sinensis]
		Cs7g31960	-1.05276	--	--	gi|568866136|ref|XP_006486418.1|/0/PREDICTED: probable mannose-1-phosphate guanylyltransferase 1-like [Citrus sinensis]
		orange1.1t01763	2.37793	--	--	gi|567904230|ref|XP_006444603.1|/3.19575e-48/hypothetical protein CICLE_v10022996mg [Citrus clementina]
		Cs9g14380	2.41281	--	2.55433	gi|568873963|ref|XP_006490094.1|/1.58545e-106/PREDICTED: 21 kDa protein-like [Citrus sinensis]
		Cs2g04410	2.20834	--	--	gi|672188645|ref|XP_008813633.1|/3.32097e-26/PREDICTED: pentatricopeptide repeat-containing protein At4g18840 [Phoenix dactylifera]
		Cs5g08520	-1.4512	--	--	gi|567895556|ref|XP_006440266.1|/0/hypothetical protein CICLE_v10019196mg [Citrus clementina]
		Cs2g31220	2.2509	--	1.20129	gi|568833043|ref|XP_006470727.1|/4.83469e-163/PREDICTED: uncharacterized protein At2g37660, chloroplastic-like isoform X2 [Citrus sinensis]
		Cs3g11840	2.27208	1.19457	-2.65158	gi|568835470|ref|XP_006471792.1|/0/PREDICTED: 3-oxo-Delta(4,5)-steroid 5-beta-reductase-like isoform X3 [Citrus sinensis]
		Cs6g19790	--	--	1.43164	gi|568857779|ref|XP_006482442.1|/0/PREDICTED: uncharacterized protein At1g04910-like [Citrus sinensis]
		Cs6g10690	1.38757	--	--	gi|567874183|ref|XP_006429681.1|/0/hypothetical protein CICLE_v10012007mg [Citrus clementina]
		orange1.1t02755	1.70454	--	-3.76717	gi|568880937|ref|XP_006493352.1|/9.27328e-178/PREDICTED: cinnamoyl-CoA reductase 1-like [Citrus sinensis]
		Cs2g20750	--	--	3.22134	gi|567910633|ref|XP_006447630.1|/0/hypothetical protein CICLE_v10014884mg [Citrus clementina]
		Cs3g03500	1.64901	--	--	gi|568833657|ref|XP_006470998.1|/1.30343e-105/PREDICTED: DNA (cytosine-5)-methyltransferase 1B-like [Citrus sinensis]
		Cs8g03410	1.07499	--	-1.52186	gi|567860114|ref|XP_006422711.1|/0/hypothetical protein CICLE_v10028774mg [Citrus clementina]
		Cs9g07140	1.18882	--	--	gi|567853599|ref|XP_006419963.1|/1.60786e-61/hypothetical protein CICLE_v10006253mg [Citrus clementina]
		Cs2g02560	1.11937	--	--	gi|568826014|ref|XP_006467370.1|/3.65201e-81/PREDICTED: uncharacterized protein At4g22160-like [Citrus sinensis]
		Cs2g24600	--	-1.62315	--	gi|641820271|gb|KDO40279.1|/0/hypothetical protein CISIN_1g012100mg [Citrus sinensis]
		Cs1g24780	--	--	-10.5411	gi|567865931|ref|XP_006425588.1|/0/hypothetical protein CICLE_v10025927mg [Citrus clementina]
		Cs1g24950	2.33602	--	--	gi|568825032|ref|XP_006466893.1|/0/PREDICTED: cytochrome P450 84A1-like [Citrus sinensis]
		orange1.1t00377	--	2.06301	2.53303	gi|567905060|ref|XP_006445018.1|/0/hypothetical protein CICLE_v10019633mg [Citrus clementina]
		Cs2g19440	1.13869	--	--	gi|568830360|ref|XP_006469469.1|/0/PREDICTED: glucose-6-phosphate 1-dehydrogenase, chloroplastic-like [Citrus sinensis]
		Cs7g22700	2.34068	--	--	gi|567888510|ref|XP_006436777.1|/0/hypothetical protein CICLE_v10031948mg [Citrus clementina]
		Cs6g12430	2.08158	--	--	gi|568855864|ref|XP_006481516.1|/7.34525e-140/PREDICTED: secoisolariciresinol dehydrogenase-like [Citrus sinensis]
		Cs3g07750	1.40017	--	1.13833	gi|568834588|ref|XP_006471407.1|/0/PREDICTED: uncharacterized protein LOC102617647 [Citrus sinensis]
		Cs7g29880	3.86994	--	--	gi|567886758|ref|XP_006435901.1|/0/hypothetical protein CICLE_v10031635mg [Citrus clementina]
		orange1.1t02046	--	--	3.31937	gi|568879464|ref|XP_006492678.1|/0/PREDICTED: peroxidase 15-like [Citrus sinensis]
		Cs7g08300	2.08432	--	1.76093	gi|641863871|gb|KDO82557.1|/1.91081e-153/hypothetical protein CISIN_1g018400mg [Citrus sinensis]
		Cs4g03740	--	--	-10.3772	gi|567922626|ref|XP_006453319.1|/1.13302e-177/hypothetical protein CICLE_v10010461mg [Citrus clementina]
		Cs5g11920	1.06996	--	--	gi|568847703|ref|XP_006477671.1|/0/PREDICTED: uncharacterized protein LOC102625165 isoform X1 [Citrus sinensis]
		Cs7g15480	--	1.22635	--	gi|568862478|ref|XP_006484710.1|/0/PREDICTED: cytochrome P450 89A2-like [Citrus sinensis]
		Cs1g11780	--	--	1.39418	gi|568821643|ref|XP_006465262.1|/0/PREDICTED: shikimate O-hydroxycinnamoyltransferase-like [Citrus sinensis]
		Cs7g03440	1.08082	--	--	gi|567892451|ref|XP_006438746.1|/6.21766e-110/hypothetical protein CICLE_v10032741mg [Citrus clementina]
		orange1.1t02428	2.01944	--	--	gi|568880243|ref|XP_006493041.1|/5.0304e-66/PREDICTED: transcription factor TCP11-like [Citrus sinensis]
		Cs1g15170	1.5799	--	2.56692	gi|568822403|ref|XP_006465620.1|/4.28269e-56/PREDICTED: photosystem I reaction center subunit VI-2, chloroplastic-like [Citrus sinensis]
		orange1.1t03164	2.30117	1.29564	1.45175	gi|568881673|ref|XP_006493677.1|/0/PREDICTED: flavonoid 3'-monooxygenase-like [Citrus sinensis]
		Cs1g23670	--	--	-1.81134	gi|568824670|ref|XP_006466719.1|/0/PREDICTED: geranylgeranyl pyrophosphate synthase, chloroplastic-like [Citrus sinensis]
		Cs3g01140	1.1449	--	-1.848	gi|568833149|ref|XP_006470778.1|/0/PREDICTED: tetraketide alpha-pyrone reductase 1-like isoform X1 [Citrus sinensis]
		Cs3g03490	1.4821	--	--	gi|568832484|ref|XP_006470462.1|/0/PREDICTED: LOW QUALITY PROTEIN: DNA (cytosine-5)-methyltransferase 1A-like [Citrus sinensis]
		Cs6g17500	1.24031	--	-2.02884	gi|568857145|ref|XP_006482127.1|/0/PREDICTED: geranylgeranyl pyrophosphate synthase, chloroplastic-like [Citrus sinensis]
		Cs5g08550	--	--	1.022	gi|568846624|ref|XP_006477149.1|/0/PREDICTED: uncharacterized protein LOC102620820 [Citrus sinensis]
		orange1.1t01738	2.6865	2.4975	--	gi|567904168|ref|XP_006444572.1|/0/hypothetical protein CICLE_v10024556mg [Citrus clementina]
		Cs7g18240	--	--	-1.06366	gi|568863007|ref|XP_006484956.1|/0/PREDICTED: cysteine-rich receptor-like protein kinase 10-like [Citrus sinensis]
		Cs2g03080	2.41763	--	3.01836	gi|568826143|ref|XP_006467433.1|/0/PREDICTED: ATP synthase gamma chain, chloroplastic-like [Citrus sinensis]
		Cs7g17600	1.10269	--	--	gi|567889206|ref|XP_006437125.1|/7.85015e-155/hypothetical protein CICLE_v10032203mg [Citrus clementina]
		Cs3g11160	-1.01653	--	--	gi|568835582|ref|XP_006471844.1|/0/PREDICTED: disease resistance protein At4g27190-like [Citrus sinensis]
		orange1.1t01956	--	1.12872	-2.17975	gi|568879294|ref|XP_006492594.1|/0/PREDICTED: UDP-glucose 4-epimerase GEPI48-like [Citrus sinensis]
		Cs5g02320	-1.12767	--	--	gi|641857767|gb|KDO76512.1|/0/hypothetical protein CISIN_1g006835mg [Citrus sinensis]
		Cs5g21830	--	--	1.24969	gi|568849720|ref|XP_006478591.1|/2.81243e-126/PREDICTED: probable 3-beta-hydroxysteroid-Delta(8),Delta(7)-isomerase-like [Citrus sinensis]
		Cs1g14920	--	--	-3.38773	gi|568822353|ref|XP_006465595.1|/0/PREDICTED: G-type lectin S-receptor-like serine/threonine-protein kinase CES101-like [Citrus sinensis]
		Cs3g14130	2.22443	--	--	gi|567881663|ref|XP_006433390.1|/1.18979e-166/hypothetical protein CICLE_v10002020mg [Citrus clementina]
		orange1.1t02050	--	--	-4.10434	gi|567907161|ref|XP_006445894.1|/7.25091e-46/hypothetical protein CICLE_v10017204mg [Citrus clementina]
		orange1.1t00577	2.24691	--	--	gi|568876646|ref|XP_006491386.1|/0/PREDICTED: anthranilate N-methyltransferase-like [Citrus sinensis]
		orange1.1t02052	1.37689	--	--	gi|568879474|ref|XP_006492683.1|/0/PREDICTED: putative nitric oxide synthase-like [Citrus sinensis]
		orange1.1t02234	1.09326	--	--	gi|568879837|ref|XP_006492852.1|/9.66286e-152/PREDICTED: nudix hydrolase 23, chloroplastic-like isoform X1 [Citrus sinensis]
		Cs1g10400	2.64155	--	--	gi|568821367|ref|XP_006465151.1|/1.24723e-166/PREDICTED: uncharacterized protein LOC102609794 [Citrus sinensis]
		Cs4g01410	1.5645	--	--	gi|568841320|ref|XP_006474607.1|/0/PREDICTED: uncharacterized protein LOC102623247 [Citrus sinensis]
		Cs8g01130	--	2.09311	2.61143	gi|567859452|ref|XP_006422380.1|/0/hypothetical protein CICLE_v10029850mg [Citrus clementina]
		Cs5g11130	1.91617	--	--	gi|568847339|ref|XP_006477491.1|/0/PREDICTED: alpha-glucosidase-like [Citrus sinensis]
		Cs7g14610	9.32193	--	--	gi|568862276|ref|XP_006484611.1|/0/PREDICTED: F-box protein CPR30-like isoform X1 [Citrus sinensis]
		Cs2g23170	1.06097	--	--	gi|641836887|gb|KDO55846.1|/1.62065e-60/hypothetical protein CISIN_1g018137mg [Citrus sinensis]
		Cs2g02690	-1.02755	-1.59458	--	gi|568826051|ref|XP_006467388.1|/0/PREDICTED: uncharacterized membrane protein C2G11.09-like [Citrus sinensis]
		Cs7g21820	1.19025	--	--	gi|567888032|ref|XP_006436538.1|/0/hypothetical protein CICLE_v10031559mg [Citrus clementina]
		Cs2g29320	-1.50366	--	--	gi|568832591|ref|XP_006470514.1|/0/PREDICTED: pentatricopeptide repeat-containing protein At1g18485-like [Citrus sinensis]
		orange1.1t01968	-3.20673	--	--	gi|568868286|ref|XP_006487438.1|/1.91294e-120/PREDICTED: putative ribonuclease H protein At1g65750-like [Citrus sinensis]
		orange1.1t00747	1.79206	--	-1.75288	gi|568877047|ref|XP_006491565.1|/0/PREDICTED: triacylglycerol lipase SDP1-like [Citrus sinensis]
		Cs4g02520	-2.1855	-1.08559	--	gi|567922988|ref|XP_006453500.1|/1.4485e-131/hypothetical protein CICLE_v10009180mg [Citrus clementina]
		Cs2g28110	--	-2.14826	2.82889	gi|568832205|ref|XP_006470332.1|/0/PREDICTED: peroxidase 4-like [Citrus sinensis]
		orange1.1t04266	1.42768	1.89107	--	gi|568883769|ref|XP_006494619.1|/0/PREDICTED: zinc finger protein MAGPIE-like [Citrus sinensis]
		Cs3g15640	1.8101	--	-1.59117	gi|568836452|ref|XP_006472258.1|/0/PREDICTED: isoflavone 2'-hydroxylase-like isoform X2 [Citrus sinensis]
		Cs2g16680	1.37592	--	--	gi|641845774|gb|KDO64660.1|/2.15439e-113/hypothetical protein CISIN_1g0234412mg [Citrus sinensis]
		Cs2g13110	--	-1.35469	--	gi|567912159|ref|XP_006448393.1|/0/hypothetical protein CICLE_v10015826mg [Citrus clementina]
		Cs7g09900	2.26832	--	3.36689	gi|568861014|ref|XP_006484003.1|/4.6189e-58/PREDICTED: photosystem II core complex proteins psbY, chloroplastic-like [Citrus sinensis]
		Cs6g12630	1.04895	--	--	gi|568855908|ref|XP_006481537.1|/1.32807e-162/PREDICTED: uncharacterized protein LOC102608922 [Citrus sinensis]
		Cs2g12080	--	--	-2.25155	gi|568828585|ref|XP_006468623.1|/0/PREDICTED: CTP synthase 2-like isoform X2 [Citrus sinensis]
		Cs2g12130	-1.19061	-1.40544	-1.08536	gi|568828605|ref|XP_006468633.1|/0/PREDICTED: acetolactate synthase small subunit 1, chloroplastic-like [Citrus sinensis]
		Cs5g33810	-1.64988	--	--	gi|567903928|ref|XP_006444452.1|/2.80113e-65/hypothetical protein CICLE_v10022416mg [Citrus clementina]
		Cs6g11190	2.82834	1.09123	--	gi|567874315|ref|XP_006429747.1|/0/hypothetical protein CICLE_v10013430mg [Citrus clementina]
		Cs5g28460	1.2198	--	2.70044	gi|567860972|ref|XP_006423140.1|/0/hypothetical protein CICLE_v10028081mg [Citrus clementina]
		Cs3g18090	2.36923	--	--	gi|590597899|ref|XP_007018744.1|/2.65765e-162/UDP-glucosyl transferase 85A2 [Theobroma cacao]
		Cs5g19050	--	--	-1.76939	gi|568849180|ref|XP_006478342.1|/6.82416e-153/PREDICTED: filamin A-interacting protein 1-like [Citrus sinensis]
		Cs9g14590	-2.17207	--	--	gi|641846580|gb|KDO65463.1|/0/hypothetical protein CISIN_1g006523mg [Citrus sinensis]
		Cs4g15810	3.26777	2.26628	--	gi|568843444|ref|XP_006475617.1|/0/PREDICTED: indole-3-pyruvate monooxygenase YUCCA2-like [Citrus sinensis]
		Cs6g18680	1.65126	--	3.76179	gi|568857400|ref|XP_006482254.1|/1.00861e-102/PREDICTED: ribulose bisphosphate carboxylase small chain, chloroplastic-like isoform X1 [Citrus sinensis]
		Cs5g25410	1.05009	1.80539	1.80523	gi|567901580|ref|XP_006443278.1|/0/hypothetical protein CICLE_v10020341mg [Citrus clementina]
		Cs3g02070	1.05297	--	--	gi|568833377|ref|XP_006470874.1|/0/PREDICTED: protein ACCUMULATION AND REPLICATION OF CHLOROPLASTS 3-like isoform X1 [Citrus sinensis]
Biosynthesis of secondary metabolites	ko01110
		Cs7g18970	1.89907	--	--	gi|568863147|ref|XP_006485019.1|/1.27699e-179/PREDICTED: polygalacturonase inhibitor-like [Citrus sinensis]
		Cs6g08290	2.12626	--	-1.49476	gi|568854835|ref|XP_006481023.1|/1.58341e-178/PREDICTED: dehydrodolichyl diphosphate synthase 2-like isoform X1 [Citrus sinensis]
		Cs3g17940	1.54889	--	--	gi|568837098|ref|XP_006472567.1|/0/PREDICTED: alcohol dehydrogenase-like 2-like [Citrus sinensis]
		Cs7g29860	1.71883	--	--	gi|568865636|ref|XP_006486179.1|/0/PREDICTED: cytochrome P450 82C4-like [Citrus sinensis]
		Cs3g27170	--	--	-3.3484	gi|567885573|ref|XP_006435345.1|/0/hypothetical protein CICLE_v10001106mg [Citrus clementina]
		Cs3g14680	--	--	-4.43017	gi|568837936|ref|XP_006472973.1|/8.42266e-163/PREDICTED: F-box protein PP2-B15-like [Citrus sinensis]
		Cs7g32220	--	--	-2.49608	gi|567886104|ref|XP_006435574.1|/0/hypothetical protein CICLE_v10030803mg [Citrus clementina]
		Cs7g01280	1.00899	--	--	gi|567893033|ref|XP_006439037.1|/0/hypothetical protein CICLE_v10031934mg [Citrus clementina]
		Cs5g08290	-1.83886	--	--	gi|567895474|ref|XP_006440225.1|/0/hypothetical protein CICLE_v10018906mg [Citrus clementina]
		Cs3g09020	--	--	-4.75489	gi|567880291|ref|XP_006432704.1|/0/hypothetical protein CICLE_v10000846mg [Citrus clementina]
		Cs1g02070	-9.22882	--	--	gi|568819517|ref|XP_006464296.1|/0/PREDICTED: phenylalanine N-monooxygenase-like [Citrus sinensis]
		Cs3g15590	--	--	-1.16182	gi|568836442|ref|XP_006472253.1|/0/PREDICTED: cytochrome P450 81D1-like [Citrus sinensis]
		orange1.1t03782	1.25453	--	-1.14626	gi|641837540|gb|KDO56493.1|/0/hypothetical protein CISIN_1g047263mg [Citrus sinensis]
		Cs5g18660	1.00897	--	1.69005	gi|568849073|ref|XP_006478300.1|/0/PREDICTED: licodione synthase-like [Citrus sinensis]
		Cs1g16670	--	--	2.16241	gi|567868323|ref|XP_006426784.1|/0/hypothetical protein CICLE_v10024934mg [Citrus clementina]
		Cs1g26340	--	--	-3.10594	gi|568825371|ref|XP_006467053.1|/0/PREDICTED: probable acyl-activating enzyme 1, peroxisomal-like [Citrus sinensis]
		Cs1g10300	3.58496	--	--	gi|568821370|ref|XP_006465152.1|/0/PREDICTED: GDSL esterase/lipase At1g29670-like [Citrus sinensis]
		Cs9g14780	1.3717	--	--	gi|568874037|ref|XP_006490128.1|/0/PREDICTED: NO-associated protein 1, chloroplastic/mitochondrial-like [Citrus sinensis]
		orange1.1t01963	--	--	-1.25023	gi|568879314|ref|XP_006492604.1|/0/PREDICTED: probable 2-oxoglutarate/Fe(II)-dependent dioxygenase-like [Citrus sinensis]
		Cs6g21520	--	--	-1.73429	gi|568858170|ref|XP_006482627.1|/0/PREDICTED: NAC domain-containing protein 100-like [Citrus sinensis]
		Cs5g34690	--	--	2.86942	gi|641846981|gb|KDO65862.1|/0/hypothetical protein CISIN_1g016933mg [Citrus sinensis]
		Cs5g26580	2.84475	--	--	gi|147768692|emb|CAN71659.1|/0/hypothetical protein VITISV_016184 [Vitis vinifera]
		orange1.1t00198	--	--	-1.30703	gi|567905658|ref|XP_006445317.1|/0/hypothetical protein CICLE_v10020384mg [Citrus clementina]
		orange1.1t04633	--	--	2.80735	gi|568884529|ref|XP_006494932.1|/0/PREDICTED: alcohol dehydrogenase-like 2-like [Citrus sinensis]
		orange1.1t03034	--	--	-1.06963	gi|567873131|ref|XP_006429155.1|/1.78429e-158/hypothetical protein CICLE_v10012221mg [Citrus clementina]
		Cs4g18520	1.26316	--	--	gi|568844094|ref|XP_006475931.1|/0/PREDICTED: glycine dehydrogenase [decarboxylating], mitochondrial-like [Citrus sinensis]
		Cs2g29790	-2.11141	-1.38904	-9.90689	gi|568833086|ref|XP_006470748.1|/0/PREDICTED: anthraniloyl-CoA:methanol acyltransferase-like [Citrus sinensis]
		Cs5g15530	1.28725	-1.14086	3.11974	gi|568848368|ref|XP_006477983.1|/0/PREDICTED: ent-copalyl diphosphate synthase, chloroplastic-like isoform X2 [Citrus sinensis]
		Cs8g01160	-1.55492	--	--	gi|568866435|ref|XP_006486561.1|/0/PREDICTED: 3-hydroxy-3-methylglutaryl-coenzyme A reductase 1-like [Citrus sinensis]
		Cs5g20010	--	--	1.09759	gi|568849378|ref|XP_006478436.1|/0/PREDICTED: probable iron/ascorbate oxidoreductase DDB_G0283291-like [Citrus sinensis]
		Cs5g13970	2.77864	--	--	gi|568848198|ref|XP_006477906.1|/0/PREDICTED: cytochrome P450 71A1-like [Citrus sinensis]
		Cs3g25300	-1.17792	-1.68753	-1.87407	gi|568839163|ref|XP_006473561.1|/6.44995e-161/PREDICTED: peroxidase 9-like [Citrus sinensis]
		Cs5g08070	--	--	2.53681	gi|568846551|ref|XP_006477116.1|/0/PREDICTED: flavonoid 3'-monooxygenase-like [Citrus sinensis]
		Cs2g25640	2.76768	--	--	gi|567909425|ref|XP_006447026.1|/1.24302e-133/hypothetical protein CICLE_v10015977mg [Citrus clementina]
		orange1.1t03727	--	1.07508	--	gi|568882855|ref|XP_006494221.1|/9.99923e-173/PREDICTED: putative 12-oxophytodienoate reductase 11-like [Citrus sinensis]
		orange1.1t04084	--	--	-1.0126	gi|568883484|ref|XP_006494500.1|/0/PREDICTED: disease resistance protein At4g27190-like isoform X1 [Citrus sinensis]
		orange1.1t00328	2.89812	--	--	gi|567905226|ref|XP_006445101.1|/1.26409e-75/hypothetical protein CICLE_v10024172mg [Citrus clementina]
		Cs4g02820	3.53727	--	--	gi|567922894|ref|XP_006453453.1|/0/hypothetical protein CICLE_v10008060mg [Citrus clementina]
		Cs1g21970	--	1.13023	--	gi|568824224|ref|XP_006466502.1|/0/PREDICTED: subtilisin-like protease-like [Citrus sinensis]
		Cs3g22490	1.40663	--	--	gi|568838407|ref|XP_006473205.1|/0/PREDICTED: uncharacterized protein LOC102627539 isoform X2 [Citrus sinensis]
		Cs2g07770	2.95174	--	--	gi|568827306|ref|XP_006468005.1|/0/PREDICTED: cytochrome P450 77A3-like [Citrus sinensis]
		Cs9g19000	--	3.02354	--	gi|567858768|ref|XP_006422067.1|/0/hypothetical protein CICLE_v10004997mg [Citrus clementina]
		Cs3g09100	3.70407	--	--	gi|567880305|ref|XP_006432711.1|/5.28801e-168/hypothetical protein CICLE_v10003589mg, partial [Citrus clementina]
		Cs7g32250	1.05766	--	--	gi|568866204|ref|XP_006486448.1|/0/PREDICTED: UDP-glycosyltransferase 85A1-like [Citrus sinensis]
		Cs5g04210	1.81729	--	--	gi|568845580|ref|XP_006476649.1|/0/PREDICTED: isochorismate synthase, chloroplastic-like isoform X1 [Citrus sinensis]
		Cs3g03970	--	--	-10.4409	gi|568833743|ref|XP_006471031.1|/0/PREDICTED: BAHD acyltransferase At5g47980-like [Citrus sinensis]
		Cs5g17080	2.89263	--	2.19401	gi|568835766|ref|XP_006471930.1|/1.06034e-73/PREDICTED: uncharacterized protein LOC102617744 [Citrus sinensis]
		Cs9g10830	--	--	1.42156	gi|568873281|ref|XP_006489775.1|/3.55416e-150/PREDICTED: isoflavone 4'-O-methyltransferase-like [Citrus sinensis]
		Cs7g15020	-1.82829	-1.21271	--	gi|568862361|ref|XP_006484652.1|/0/PREDICTED: synaptotagmin-5-like [Citrus sinensis]
		orange1.1t00421	--	--	-1.21274	gi|567904918|ref|XP_006444947.1|/0/hypothetical protein CICLE_v10020577mg [Citrus clementina]
		Cs3g21730	--	--	-1.27716	gi|568838187|ref|XP_006473096.1|/0/PREDICTED: peroxidase 12-like [Citrus sinensis]
		Cs5g28550	2.53303	--	-2.52973	gi|567860952|ref|XP_006423130.1|/0/hypothetical protein CICLE_v10030016mg [Citrus clementina]
		Cs1g26370	1.25366	--	-1.13367	gi|567865369|ref|XP_006425307.1|/0/hypothetical protein CICLE_v10025227mg [Citrus clementina]
		Cs8g10160	1.75803	--	-1.36268	gi|568868500|ref|XP_006487529.1|/0/PREDICTED: probable aldo-keto reductase 2-like [Citrus sinensis]
		orange1.1t02045	--	--	2.52905	gi|568879454|ref|XP_006492673.1|/0/PREDICTED: peroxidase 15-like [Citrus sinensis]
		Cs3g18540	--	-1.12035	-1.25214	gi|568837241|ref|XP_006472635.1|/0/PREDICTED: phosphoglycerate mutase-like isoform X1 [Citrus sinensis]
		orange1.1t01782	1.51272	--	--	gi|568878919|ref|XP_006492431.1|/0/PREDICTED: protoporphyrinogen oxidase 1, chloroplastic-like [Citrus sinensis]
		orange1.1t03289	2.13505	--	--	gi|568881938|ref|XP_006493806.1|/0/PREDICTED: probable 2-oxoglutarate/Fe(II)-dependent dioxygenase-like [Citrus sinensis]
		Cs3g09120	1.99126	--	-1.44115	gi|567880307|ref|XP_006432712.1|/0/hypothetical protein CICLE_v10000809mg [Citrus clementina]
		orange1.1t03167	4.05311	--	--	gi|568881677|ref|XP_006493679.1|/0/PREDICTED: uncharacterized protein LOC102631446 [Citrus sinensis]
		Cs2g13440	1.10456	--	--	gi|568828925|ref|XP_006468784.1|/0/PREDICTED: phosphatidylserine synthase 2-like [Citrus sinensis]
		Cs2g16290	--	-4.47249	--	gi|567861280|ref|XP_006423294.1|/0/hypothetical protein CICLE_v10030404mg [Citrus clementina]
		Cs3g20340	2.77529	--	-4.1964	gi|568837732|ref|XP_006472877.1|/0/PREDICTED: probable acyl-activating enzyme 9-like isoform X1 [Citrus sinensis]
		Cs8g21080	1.55786	--	--	gi|568870889|ref|XP_006488626.1|/0/PREDICTED: uncharacterized protein LOC102624935 [Citrus sinensis]
		orange1.1t04637	1.76248	--	--	gi|568884535|ref|XP_006494935.1|/0/PREDICTED: alcohol dehydrogenase-like 7-like [Citrus sinensis]
		Cs6g06610	1.77047	--	1.24669	gi|359478613|ref|XP_003632145.1|/3.74141e-169/PREDICTED: LOW QUALITY PROTEIN: uncharacterized short-chain type dehydrogenase/reductase y4vI-like [Vitis vinifera]
		Cs7g15030	--	--	1.4984	gi|567889975|ref|XP_006437508.1|/0/hypothetical protein CICLE_v10030984mg [Citrus clementina]
		Cs5g25010	--	2.04654	--	gi|568850596|ref|XP_006478996.1|/0/PREDICTED: anthranilate N-methyltransferase-like [Citrus sinensis]
		Cs6g20890	2.10434	--	-1.48745	gi|568858023|ref|XP_006482555.1|/0/PREDICTED: aldose 1-epimerase-like [Citrus sinensis]
		orange1.1t03589	--	--	1.53469	gi|568882580|ref|XP_006494099.1|/7.34245e-180/PREDICTED: protein SRG1-like [Citrus sinensis]
		Cs6g02730	1.84909	--	--	gi|641835055|gb|KDO54037.1|/0/hypothetical protein CISIN_1g039210mg, partial [Citrus sinensis]
		Cs2g26340	1.14293	--	--	gi|567877837|ref|XP_006431477.1|/7.33906e-143/hypothetical protein CICLE_v10002114mg [Citrus clementina]
		Cs5g03060	-2.27443	--	--	gi|641857590|gb|KDO76335.1|/0/hypothetical protein CISIN_1g011570mg [Citrus sinensis]
		Cs5g16495	1.87447	--	--	gi|567878753|ref|XP_006431935.1|/2.69435e-32/hypothetical protein CICLE_v10003291mg [Citrus clementina]
		Cs9g14500	--	--	-2.49978	gi|567858010|ref|XP_006421688.1|/0/hypothetical protein CICLE_v10005149mg [Citrus clementina]
		Cs1g17350	1.04461	--	--	gi|568822981|ref|XP_006465903.1|/0/PREDICTED: subtilisin-like protease-like [Citrus sinensis]
		Cs3g16700	1.62158	--	--	gi|568836722|ref|XP_006472383.1|/0/PREDICTED: phosphoenolpyruvate carboxykinase [ATP]-like [Citrus sinensis]
		orange1.1t01297	-3.67023	--	-12.5746	gi|567871869|ref|XP_006428524.1|/9.61233e-46/hypothetical protein CICLE_v10013655mg [Citrus clementina]
		Cs1g07420	3.23496	--	--	gi|568820521|ref|XP_006464764.1|/0/PREDICTED: non-functional NADPH-dependent codeinone reductase 2-like [Citrus sinensis]
		Cs6g21370	1.19265	--	--	gi|568858125|ref|XP_006482606.1|/0/PREDICTED: granule-bound starch synthase 2, chloroplastic/amyloplastic-like [Citrus sinensis]
		Cs5g29020	-1.94957	--	--	gi|641841430|gb|KDO60342.1|/0/hypothetical protein CISIN_1g007197mg [Citrus sinensis]
		Cs9g17990	--	--	-1.1209	gi|568874817|ref|XP_006490510.1|/0/PREDICTED: glutamate synthase 1 [NADH], chloroplastic-like isoform X1 [Citrus sinensis]
		Cs2g03790	1.37608	--	--	gi|567914657|ref|XP_006449642.1|/0/hypothetical protein CICLE_v10014107mg [Citrus clementina]
		Cs4g11350	1.1222	--	--	gi|641855541|gb|KDO74327.1|/1.55605e-109/hypothetical protein CISIN_1g003786mg [Citrus sinensis]
		Cs5g33940	--	1.09319	--	gi|568852934|ref|XP_006480125.1|/0/PREDICTED: probable carboxylesterase 5-like [Citrus sinensis]
		orange1.1t02213	1.28942	--	--	gi|567874651|ref|XP_006429915.1|/4.62462e-150/hypothetical protein CICLE_v10012299mg [Citrus clementina]
		Cs9g05850	1.68049	--	--	gi|568872237|ref|XP_006489278.1|/3.11843e-132/PREDICTED: endo-1,3;1,4-beta-D-glucanase-like [Citrus sinensis]
		Cs7g19710	2.4656	--	--	gi|641832226|gb|KDO51265.1|/6.36592e-143/hypothetical protein CISIN_1g020710mg [Citrus sinensis]
		Cs7g22860	1.49931	--	1.11795	gi|567888470|ref|XP_006436757.1|/8.78455e-79/hypothetical protein CICLE_v10032942mg [Citrus clementina]
		Cs2g30460	--	--	-2.55547	gi|568832842|ref|XP_006470635.1|/4.67459e-177/PREDICTED: cinnamoyl-CoA reductase 1-like [Citrus sinensis]
		Cs8g01700	1.11519	--	--	gi|568866580|ref|XP_006486630.1|/0/PREDICTED: uncharacterized protein ycf39-like [Citrus sinensis]
		Cs7g01340	--	--	1.76684	gi|568858582|ref|XP_006482828.1|/0/PREDICTED: vicianin hydrolase-like isoform X1 [Citrus sinensis]
		Cs2g01750	--	--	1.18373	gi|568825827|ref|XP_006467279.1|/2.43097e-88/PREDICTED: axoneme-associated protein mst101(2)-like [Citrus sinensis]
		Cs5g12420	-1.49221	1.35041	1.44991	gi|568847838|ref|XP_006477738.1|/0/PREDICTED: epidermis-specific secreted glycoprotein EP1-like [Citrus sinensis]
		Cs7g30350	--	-1.05638	--	gi|567886626|ref|XP_006435835.1|/1.22045e-132/hypothetical protein CICLE_v10032371mg [Citrus clementina]
		Cs1g20920	-1.34676	--	--	gi|568823961|ref|XP_006466375.1|/0/PREDICTED: phosphoenolpyruvate carboxykinase [ATP]-like [Citrus sinensis]
		Cs4g10970	1.01064	--	--	gi|567920638|ref|XP_006452325.1|/4.6494e-172/hypothetical protein CICLE_v10008983mg [Citrus clementina]
		Cs6g15740	--	--	-1.90946	gi|641842086|gb|KDO60994.1|/0/hypothetical protein CISIN_1g048400mg [Citrus sinensis]
		Cs3g02680	1.6958	--	-1.39492	gi|568833476|ref|XP_006470918.1|/0/PREDICTED: protein PHR1-LIKE 1-like [Citrus sinensis]
		Cs1g17410	--	-1.15885	-1.20107	gi|568822989|ref|XP_006465907.1|/0/PREDICTED: cytochrome P450 71A1-like [Citrus sinensis]
		Cs2g16770	--	--	-1.27597	gi|568829757|ref|XP_006469184.1|/0/PREDICTED: uncharacterized protein At1g04910-like [Citrus sinensis]
		Cs2g29630	--	--	2.07539	gi|568832673|ref|XP_006470553.1|/0/PREDICTED: non-specific phospholipase C2-like isoform X1 [Citrus sinensis]
		Cs2g15660	1.25254	--	--	gi|567908909|ref|XP_006446768.1|/1.53611e-117/hypothetical protein CICLE_v10015734mg [Citrus clementina]
		Cs6g15450	2.60358	--	-2.03634	gi|568856631|ref|XP_006481884.1|/0/PREDICTED: PAN domain-containing protein At5g03700-like [Citrus sinensis]
		Cs7g09640	--	-1.15117	--	gi|568860955|ref|XP_006483977.1|/0/PREDICTED: cytochrome P450 71B35-like [Citrus sinensis]
		orange1.1t03770	--	--	-8.64386	gi|567907309|ref|XP_006445968.1|/0/hypothetical protein CICLE_v10014207mg [Citrus clementina]
		Cs2g18820	--	--	-2.29677	gi|568830212|ref|XP_006469397.1|/0/PREDICTED: subtilisin-like protease-like isoform X1 [Citrus sinensis]
		Cs9g17750	--	--	2.5821	gi|567858596|ref|XP_006421981.1|/1.15306e-170/hypothetical protein CICLE_v10004977mg [Citrus clementina]
		Cs3g05650	2.79507	--	--	gi|568834117|ref|XP_006471194.1|/0/PREDICTED: benzoate carboxyl methyltransferase-like [Citrus sinensis]
		Cs5g25860	--	--	1.01926	gi|568850678|ref|XP_006479029.1|/0/PREDICTED: vinorine synthase-like [Citrus sinensis]
		Cs3g19890	2.04344	--	--	gi|568837602|ref|XP_006472812.1|/8.86895e-175/PREDICTED: NAC domain-containing protein 2-like [Citrus sinensis]
		Cs1g22680	--	--	-2.79701	gi|568824437|ref|XP_006466608.1|/5.52095e-176/PREDICTED: red chlorophyll catabolite reductase, chloroplastic-like [Citrus sinensis]
		Cs3g17760	2.14244	--	4.19878	gi|568837034|ref|XP_006472537.1|/4.84239e-164/PREDICTED: probable 2-oxoglutarate/Fe(II)-dependent dioxygenase-like isoform X1 [Citrus sinensis]
		orange1.1t00542	2.14562	3.23932	1.35815	gi|567904568|ref|XP_006444772.1|/0/hypothetical protein CICLE_v10019326mg [Citrus clementina]
		orange1.1t00329	2.72614	--	--	gi|641867390|gb|KDO86074.1|/9.89951e-86/hypothetical protein CISIN_1g021246mg [Citrus sinensis]
		orange1.1t04193	--	--	12.5864	gi|568883665|ref|XP_006494578.1|/4.86187e-93/PREDICTED: caffeic acid 3-O-methyltransferase-like [Citrus sinensis]
		Cs1g05220	--	--	-1.80978	gi|567870415|ref|XP_006427829.1|/0/hypothetical protein CICLE_v10027296mg [Citrus clementina]
		Cs7g29900	2.38788	--	--	gi|568866337|ref|XP_006486513.1|/0/PREDICTED: cytochrome P450 82A3-like [Citrus sinensis]
		Cs7g19500	1.78427	2.15403	--	gi|568863261|ref|XP_006485075.1|/1.1407e-138/PREDICTED: CRAL-TRIO domain-containing protein YKL091C-like isoform X2 [Citrus sinensis]
		Cs5g25930	1.95322	--	-1.2555	gi|697137198|ref|XP_009622691.1|/8.24969e-144/PREDICTED: cytochrome P450 83B1-like, partial [Nicotiana tomentosiformis]
		Cs4g12120	--	--	1.66929	gi|568842727|ref|XP_006475286.1|/0/PREDICTED: (-)-germacrene D synthase-like isoform X2 [Citrus sinensis]
		orange1.1t03997	1.68519	--	-1.81241	gi|568883291|ref|XP_006494410.1|/0/PREDICTED: geraniol 8-hydroxylase-like [Citrus sinensis]
		Cs7g10050	1.14582	--	--	gi|567891243|ref|XP_006438142.1|/0/hypothetical protein CICLE_v10031102mg [Citrus clementina]
		Cs9g14480	--	1.58274	-2.15959	gi|567858010|ref|XP_006421688.1|/0/hypothetical protein CICLE_v10005149mg [Citrus clementina]
		Cs3g07330	--	--	2.47079	gi|567879987|ref|XP_006432552.1|/0/hypothetical protein CICLE_v10000886mg [Citrus clementina]
		orange1.1t04566	-2.76888	--	--	gi|641809790|gb|KDO36805.1|/2.59739e-85/hypothetical protein CISIN_1g031401mg [Citrus sinensis]
		Cs9g05800	1.89185	--	--	gi|568872175|ref|XP_006489247.1|/1.84281e-132/PREDICTED: endo-1,3;1,4-beta-D-glucanase-like isoform X1 [Citrus sinensis]
		Cs4g12400	--	-2.20698	4.44626	gi|568842767|ref|XP_006475306.1|/0/PREDICTED: (E)-beta-farnesene synthase-like [Citrus sinensis]
		Cs3g04170	1.21602	--	--	gi|568833866|ref|XP_006471085.1|/0/PREDICTED: (R)-limonene synthase 1-like [Citrus sinensis]
		Cs3g14760	--	-2.92961	-3.38333	gi|568836223|ref|XP_006472145.1|/0/PREDICTED: phospholipase D p1-like isoform X2 [Citrus sinensis]
		Cs7g06690	1.00576	--	--	gi|641848508|gb|KDO67385.1|/0/hypothetical protein CISIN_1g037348mg, partial [Citrus sinensis]
		Cs1g08480	1.23755	--	--	gi|567879055|ref|XP_006432086.1|/0/hypothetical protein CICLE_v10000776mg [Citrus clementina]
		Cs1g02750	3.71087	--	--	gi|567906024|ref|XP_006445500.1|/0/hypothetical protein CICLE_v10019279mg [Citrus clementina]
		Cs3g15290	1.61849	--	--	gi|568836378|ref|XP_006472221.1|/0/PREDICTED: NHL repeat-containing protein 2-like [Citrus sinensis]
		Cs1g22200	4.00946	1.078	-3.78365	gi|568824292|ref|XP_006466536.1|/0/PREDICTED: isoflavone 2'-hydroxylase-like [Citrus sinensis]
		orange1.1t02788	--	--	1.17358	gi|568880986|ref|XP_006493375.1|/0/PREDICTED: cytochrome P450 71A1-like [Citrus sinensis]
		Cs5g28540	--	--	-4.45943	gi|567860954|ref|XP_006423131.1|/0/hypothetical protein CICLE_v10030381mg, partial [Citrus clementina]
		Cs4g12170	--	--	1.08997	gi|567920256|ref|XP_006452134.1|/0/hypothetical protein CICLE_v10008802mg [Citrus clementina]
		Cs5g17920	--	--	-1.43868	gi|568848885|ref|XP_006478216.1|/0/PREDICTED: 12-oxophytodienoate reductase 2-like isoform X2 [Citrus sinensis]
		Cs1g17420	--	--	-1.65284	gi|568822991|ref|XP_006465908.1|/0/PREDICTED: cytochrome P450 71A1-like [Citrus sinensis]
		Cs5g29370	2.66574	--	5.20945	gi|567902588|ref|XP_006443782.1|/4.37714e-160/hypothetical protein CICLE_v10021442mg [Citrus clementina]
		Cs1g05070	1.11266	--	1.1363	gi|567870455|ref|XP_006427849.1|/0/hypothetical protein CICLE_v10025750mg [Citrus clementina]
		Cs6g03020	--	1.69491	1.18532	gi|568853632|ref|XP_006480453.1|/0/PREDICTED: trans-resveratrol di-O-methyltransferase-like [Citrus sinensis]
		orange1.1t01977	2.53233	--	--	gi|568879330|ref|XP_006492612.1|/0/PREDICTED: UDP-glycosyltransferase 73C6-like isoform X2 [Citrus sinensis]
		Cs5g06320	--	--	-1.54369	gi|568846121|ref|XP_006476906.1|/0/PREDICTED: cytochrome P450 71A1-like [Citrus sinensis]
		orange1.1t04360	2.13759	1.33593	2.40731	gi|568883978|ref|XP_006494713.1|/0/PREDICTED: (-)-germacrene D synthase-like isoform X2 [Citrus sinensis]
		Cs4g17260	-1.15935	--	--	gi|641861678|gb|KDO80366.1|/0/hypothetical protein CISIN_1g008975mg [Citrus sinensis]
		Cs3g26940	2.1444	--	--	gi|568839564|ref|XP_006473751.1|/0/PREDICTED: alcohol dehydrogenase-like 7-like [Citrus sinensis]
		orange1.1t00556	--	--	-1.77629	gi|567904522|ref|XP_006444749.1|/0/hypothetical protein CICLE_v10019672mg [Citrus clementina]
		Cs3g25170	-1.18286	--	--	gi|568839126|ref|XP_006473545.1|/0/PREDICTED: phosphatidylinositol/phosphatidylcholine transfer protein SFH8-like isoform X2 [Citrus sinensis]
		Cs6g07330	-1.59679	--	--	gi|568855606|ref|XP_006481394.1|/0/PREDICTED: UDP-glycosyltransferase 85A1-like [Citrus sinensis]
		Cs1g21740	1.38974	--	--	gi|568824162|ref|XP_006466471.1|/0/PREDICTED: BTB/POZ and TAZ domain-containing protein 4-like isoform X1 [Citrus sinensis]
		Cs2g05400	--	--	2.55004	gi|568826712|ref|XP_006467714.1|/0/PREDICTED: isoflavone 4'-O-methyltransferase-like isoform X1 [Citrus sinensis]
		Cs3g16395	2.36053	--	--	gi|641862719|gb|KDO81406.1|/9.55231e-36/hypothetical protein CISIN_1g037388mg [Citrus sinensis]
		Cs2g30470	2.05184	--	--	gi|567907665|ref|XP_006446146.1|/0/hypothetical protein CICLE_v10015912mg [Citrus clementina]
		Cs4g02360	3.19292	1.95174	--	gi|568840238|ref|XP_006474077.1|/0/PREDICTED: shikimate O-hydroxycinnamoyltransferase-like [Citrus sinensis]
		Cs9g14170	--	1.40518	--	gi|568874218|ref|XP_006490213.1|/0/PREDICTED: flavonoid 3'-monooxygenase-like [Citrus sinensis]
		Cs3g11110	-1.06115	--	--	gi|567880893|ref|XP_006433005.1|/6.54052e-144/hypothetical protein CICLE_v10002125mg [Citrus clementina]
		Cs4g10140	1.51905	-1.38602	1.77788	gi|567920786|ref|XP_006452399.1|/0/hypothetical protein CICLE_v10008725mg [Citrus clementina]
		Cs1g25830	--	--	-1.26916	gi|567865553|ref|XP_006425399.1|/0/hypothetical protein CICLE_v10025900mg [Citrus clementina]
		Cs9g06010	--	1.50182	-1.45578	gi|567853285|ref|XP_006419806.1|/1.22887e-173/hypothetical protein CICLE_v10005414mg [Citrus clementina]
		Cs9g06500	--	--	-2.04331	gi|568872375|ref|XP_006489347.1|/0/PREDICTED: 2-hydroxyisoflavanone dehydratase-like [Citrus sinensis]
		Cs7g02090	1.25709	--	--	gi|568858777|ref|XP_006482920.1|/0/PREDICTED: tetraketide alpha-pyrone reductase 1-like isoform X3 [Citrus sinensis]
		Cs4g12930	1.81774	--	--	gi|568835766|ref|XP_006471930.1|/9.56542e-50/PREDICTED: uncharacterized protein LOC102617744 [Citrus sinensis]
		Cs4g02990	2.94683	--	--	gi|567922856|ref|XP_006453434.1|/0/hypothetical protein CICLE_v10008258mg [Citrus clementina]
		Cs1g24710	--	1.66676	--	gi|568824990|ref|XP_006466873.1|/0/PREDICTED: 3-epi-6-deoxocathasterone 23-monooxygenase-like isoform X1 [Citrus sinensis]
		orange1.1t00611	-1.5057	--	--	gi|568876756|ref|XP_006491439.1|/0/PREDICTED: glucose-1-phosphate adenylyltransferase large subunit 2, chloroplastic-like [Citrus sinensis]
		Cs2g19320	1.152	--	--	gi|568830322|ref|XP_006469450.1|/0/PREDICTED: probable caffeine synthase 4-like [Citrus sinensis]
		Cs6g15760	--	--	-1.71492	gi|568856719|ref|XP_006481926.1|/1.03944e-44/PREDICTED: threonine dehydratase biosynthetic, chloroplastic-like [Citrus sinensis]
		Cs3g15650	-1.66325	--	--	gi|568836454|ref|XP_006472259.1|/0/PREDICTED: cytochrome P450 81D1-like [Citrus sinensis]
		orange1.1t02044	--	1.38435	-1.71882	gi|568879456|ref|XP_006492674.1|/0/PREDICTED: peroxidase C3-like isoform X1 [Citrus sinensis]
		orange1.1t02258	1.51046	--	--	gi|568879895|ref|XP_006492881.1|/0/PREDICTED: riboflavin biosynthesis protein PYRD, chloroplastic-like [Citrus sinensis]
		Cs1g23430	2.66759	--	--	gi|567866321|ref|XP_006425783.1|/0/hypothetical protein CICLE_v10025132mg [Citrus clementina]
		Cs7g24830	10.1799	--	--	gi|567887874|ref|XP_006436459.1|/9.06294e-138/hypothetical protein CICLE_v10032394mg [Citrus clementina]
		Cs6g15880	--	--	-2.84609	gi|568856748|ref|XP_006481939.1|/0/PREDICTED: probable acyl-activating enzyme 12, peroxisomal-like [Citrus sinensis]
		Cs8g19480	1.99343	--	-1.51121	gi|568870995|ref|XP_006488679.1|/0/PREDICTED: UDP-glycosyltransferase 76C4-like [Citrus sinensis]
		Cs1g22570	-3.22328	-3.10287	-11.8416	gi|568824415|ref|XP_006466597.1|/0/PREDICTED: uncharacterized protein LOC102620308 [Citrus sinensis]
		Cs1g19740	1.04233	1.11089	--	gi|568823688|ref|XP_006466242.1|/0/PREDICTED: UDP-glycosyltransferase 85A3-like, partial [Citrus sinensis]
		Cs2g30480	--	--	-3.31504	gi|568832846|ref|XP_006470637.1|/0/PREDICTED: phospholipase A1-Igamma3, chloroplastic-like [Citrus sinensis]
		Cs5g25900	--	--	-2.19197	gi|568851271|ref|XP_006479317.1|/1.10927e-96/PREDICTED: cytochrome P450 71B23-like [Citrus sinensis]
		orange1.1t01622	-1.24904	--	--	gi|572152989|ref|NP_001275838.1|/0/glutamate decarboxylase-like [Citrus sinensis]
		Cs5g08340	--	--	-6.01495	gi|568846568|ref|XP_006477122.1|/0/PREDICTED: G-type lectin S-receptor-like serine/threonine-protein kinase RLK1-like [Citrus sinensis]
		Cs1g04900	2.24759	--	-1.14489	gi|567870487|ref|XP_006427865.1|/0/hypothetical protein CICLE_v10025675mg [Citrus clementina]
		Cs8g12530	--	-1.15349	--	gi|568868920|ref|XP_006487694.1|/0/PREDICTED: geraniol 8-hydroxylase-like [Citrus sinensis]
		Cs5g25920	1.1726	--	-1.23244	gi|568850704|ref|XP_006479041.1|/2.73533e-148/PREDICTED: cytochrome P450 83B1-like [Citrus sinensis]
		Cs9g02170	11.1861	--	--	gi|568871317|ref|XP_006488836.1|/0/PREDICTED: GDSL esterase/lipase At4g16230-like [Citrus sinensis]
		Cs7g31500	-2.45533	--	-3.40453	gi|567886314|ref|XP_006435679.1|/0/hypothetical protein CICLE_v10031464mg [Citrus clementina]
		Cs7g12890	-1.64621	--	--	gi|567890423|ref|XP_006437732.1|/2.70315e-125/hypothetical protein CICLE_v10032510mg [Citrus clementina]
		Cs9g04690	2.76081	--	-1.57167	gi|568871914|ref|XP_006489123.1|/0/PREDICTED: uncharacterized protein LOC102628376 [Citrus sinensis]
		Cs3g20770	--	--	9.74819	gi|568837809|ref|XP_006472913.1|/1.14823e-169/PREDICTED: peroxidase 13-like [Citrus sinensis]
		Cs5g09860	4.19193	--	--	gi|568847000|ref|XP_006477329.1|/0/PREDICTED: geraniol 8-hydroxylase-like [Citrus sinensis]
		Cs2g22100	--	-1.65351	-6.98442	gi|568830933|ref|XP_006469736.1|/0/PREDICTED: probable terpene synthase 9-like isoform X2 [Citrus sinensis]
		Cs8g01690	1.21511	--	--	gi|567859618|ref|XP_006422463.1|/0/hypothetical protein CICLE_v10028129mg [Citrus clementina]
		Cs1g03610	--	--	3.63364	gi|568819886|ref|XP_006464474.1|/0/PREDICTED: malate dehydrogenase, cytoplasmic-like isoform X1 [Citrus sinensis]
		Cs2g16860	1.00548	--	3.75702	gi|568829767|ref|XP_006469189.1|/3.35014e-77/PREDICTED: MLP-like protein 43-like [Citrus sinensis]
		Cs3g16430	--	--	-1.52677	gi|568836649|ref|XP_006472349.1|/0/PREDICTED: branched-chain-amino-acid aminotransferase 2, chloroplastic-like isoform X2 [Citrus sinensis]
		Cs7g24950	1.38634	--	--	gi|567887846|ref|XP_006436445.1|/0/hypothetical protein CICLE_v10031152mg [Citrus clementina]
		Cs6g21540	--	--	-1.20739	gi|568858174|ref|XP_006482629.1|/0/PREDICTED: cystathionine gamma-synthase, chloroplastic-like [Citrus sinensis]
		Cs8g19040	1.21556	--	--	gi|568870391|ref|XP_006488388.1|/6.42906e-149/PREDICTED: tropinone reductase homolog isoform X1 [Citrus sinensis]
		Cs7g15470	2.55905	--	--	gi|568862480|ref|XP_006484711.1|/0/PREDICTED: cytochrome P450 89A2-like [Citrus sinensis]
		orange1.1t05354	--	--	-13.2243	gi|567870739|ref|XP_006427991.1|/0/hypothetical protein CICLE_v10025807mg [Citrus clementina]
		Cs9g09750	2.08728	--	2.1074	gi|568873070|ref|XP_006489681.1|/1.22122e-179/PREDICTED: protein SRG1-like [Citrus sinensis]
		Cs7g04930	1.14706	--	--	gi|641842760|gb|KDO61663.1|/1.25381e-148/hypothetical protein CISIN_1g041914mg [Citrus sinensis]
		Cs1g03780	3.37697	--	--	gi|568819912|ref|XP_006464487.1|/9.70405e-135/PREDICTED: caffeic acid 3-O-methyltransferase-like isoform X1 [Citrus sinensis]
		orange1.1t04233	1.77833	--	--	gi|568883718|ref|XP_006494598.1|/0/PREDICTED: root phototropism protein 3-like isoform X1 [Citrus sinensis]
		Cs1g01120	-1.67883	--	--	gi|568819314|ref|XP_006464201.1|/2.75655e-130/PREDICTED: tyrosine/DOPA decarboxylase 3-like [Citrus sinensis]
		Cs1g14450	2.20865	--	--	gi|568822241|ref|XP_006465544.1|/0/PREDICTED: shikimate O-hydroxycinnamoyltransferase-like isoform X1 [Citrus sinensis]
		orange1.1t03684	2.00985	1.9486	4.0199	gi|568882770|ref|XP_006494182.1|/0/PREDICTED: cytochrome P450 71A26-like [Citrus sinensis]
		Cs6g07920	--	1.57671	2.93271	gi|567873465|ref|XP_006429322.1|/0/hypothetical protein CICLE_v10011536mg [Citrus clementina]
		Cs7g31580	--	4.50779	--	gi|567886304|ref|XP_006435674.1|/0/hypothetical protein CICLE_v10031018mg [Citrus clementina]
		Cs5g23960	--	--	-1.30975	gi|567900864|ref|XP_006442920.1|/0/hypothetical protein CICLE_v10019845mg [Citrus clementina]
		Cs4g07300	--	--	1.03818	gi|568841546|ref|XP_006474719.1|/0/PREDICTED: protein YLS2-like [Citrus sinensis]
		Cs5g24900	--	1.13989	--	gi|567901418|ref|XP_006443197.1|/0/hypothetical protein CICLE_v10019532mg [Citrus clementina]
		Cs5g24730	1.08406	--	--	gi|567901336|ref|XP_006443156.1|/0/hypothetical protein CICLE_v10020648mg [Citrus clementina]
		Cs3g19690	2.64566	--	1.12966	gi|641861948|gb|KDO80635.1|/0/hypothetical protein CISIN_1g009233mg [Citrus sinensis]
		orange1.1t04194	--	--	3.9043	gi|568883665|ref|XP_006494578.1|/0/PREDICTED: caffeic acid 3-O-methyltransferase-like [Citrus sinensis]
		Cs6g09300	-1.47158	--	--	gi|567873807|ref|XP_006429493.1|/6.3276e-98/hypothetical protein CICLE_v10012679mg [Citrus clementina]
		Cs1g22210	--	-3.2303	--	gi|568824294|ref|XP_006466537.1|/0/PREDICTED: isoflavone 2'-hydroxylase-like [Citrus sinensis]
		Cs8g05320	--	--	-2.00669	gi|641840861|gb|KDO59778.1|/0/hypothetical protein CISIN_1g048562mg [Citrus sinensis]
		Cs7g23770	10.4512	--	--	gi|641856747|gb|KDO75513.1|/4.88964e-123/hypothetical protein CISIN_1g0095352mg [Citrus sinensis]
		Cs5g28710	2.03653	--	--	gi|567860900|ref|XP_006423104.1|/0/hypothetical protein CICLE_v10028688mg [Citrus clementina]
		Cs3g05300	2.84677	--	2.45107	gi|568834016|ref|XP_006471151.1|/0/PREDICTED: cytochrome P450 82C4-like [Citrus sinensis]
		Cs2g16260	1.22819	--	--	gi|567861292|ref|XP_006423300.1|/2.62147e-166/hypothetical protein CICLE_v10028904mg [Citrus clementina]
		Cs1g16000	--	1.32543	--	gi|568822600|ref|XP_006465718.1|/0/PREDICTED: GDSL esterase/lipase APG-like [Citrus sinensis]
		orange1.1t04499	1.18213	--	2.02554	gi|568884252|ref|XP_006494828.1|/0/PREDICTED: cytochrome P450 71A1-like [Citrus sinensis]
		Cs8g02300	2.7575	--	1.29927	gi|568866712|ref|XP_006486693.1|/0/PREDICTED: phytoene dehydrogenase, chloroplastic/chromoplastic-like isoform X1 [Citrus sinensis]
		Cs2g26840	--	--	-1.61852	gi|568831916|ref|XP_006470193.1|/0/PREDICTED: glycerol-3-phosphate dehydrogenase [NAD(+)]-like isoform X1 [Citrus sinensis]
		orange1.1t01321	--	--	1.74636	gi|568878043|ref|XP_006492016.1|/0/PREDICTED: cytochrome P450 71A1-like [Citrus sinensis]
		Cs4g03860	1.07144	--	--	gi|567922576|ref|XP_006453294.1|/1.36093e-169/hypothetical protein CICLE_v10009037mg [Citrus clementina]
		Cs6g16730	1.25209	--	--	gi|568856942|ref|XP_006482030.1|/0/PREDICTED: cytochrome P450 94A1-like [Citrus sinensis]
		Cs8g09730	2.01228	1.28907	--	gi|568868357|ref|XP_006487471.1|/0/PREDICTED: geraniol 8-hydroxylase-like isoform X1 [Citrus sinensis]
		orange1.1t03405	1.57228	--	--	gi|568882190|ref|XP_006493922.1|/0/PREDICTED: G-type lectin S-receptor-like serine/threonine-protein kinase SD3-1-like [Citrus sinensis]
		Cs5g06660	1.22605	--	--	gi|567895032|ref|XP_006440004.1|/8.46017e-159/hypothetical protein CICLE_v10020897mg [Citrus clementina]
		Cs8g07760	1.22859	--	--	gi|567861730|ref|XP_006423519.1|/0/hypothetical protein CICLE_v10028076mg [Citrus clementina]
		Cs7g29640	1.7932	--	--	gi|568865592|ref|XP_006486158.1|/0/PREDICTED: glycerol-3-phosphate dehydrogenase [NAD(+)] 2, chloroplastic-like [Citrus sinensis]
		Cs2g05430	3.6386	--	--	gi|568826716|ref|XP_006467716.1|/0/PREDICTED: isoflavone 4'-O-methyltransferase-like isoform X1 [Citrus sinensis]
		Cs1g10540	--	--	1.66416	gi|568821395|ref|XP_006465163.1|/0/PREDICTED: cytochrome P450 82C4-like [Citrus sinensis]
		Cs3g26570	--	--	3.19878	gi|568839464|ref|XP_006473703.1|/0/PREDICTED: probable cinnamyl alcohol dehydrogenase 6-like [Citrus sinensis]
		Cs2g07740	1.72348	--	--	gi|641856746|gb|KDO75512.1|/0/hypothetical protein CISIN_1g0095352mg, partial [Citrus sinensis]
		Cs2g13920	-2.62029	-1.27994	-1.13636	gi|567909379|ref|XP_006447003.1|/6.28307e-102/hypothetical protein CICLE_v10016434mg [Citrus clementina]
		orange1.1t00039	--	--	-1.11743	gi|568875295|ref|XP_006490742.1|/0/PREDICTED: beta-glucosidase 44-like [Citrus sinensis]
		Cs5g34000	4.13081	--	--	gi|568852941|ref|XP_006480128.1|/2.04406e-169/PREDICTED: 2-hydroxyisoflavanone dehydratase-like [Citrus sinensis]
		Cs5g18000	--	--	2.61059	gi|567898212|ref|XP_006441594.1|/9.94719e-71/hypothetical protein CICLE_v100203322mg, partial [Citrus clementina]
		orange1.1t01992	1.88057	--	1.03639	gi|567862310|ref|XP_006423809.1|/9.04569e-166/hypothetical protein CICLE_v10028615mg [Citrus clementina]
		Cs7g09270	1.42875	--	--	gi|567891507|ref|XP_006438274.1|/0/hypothetical protein CICLE_v10031381mg [Citrus clementina]
		orange1.1t00899	1.05018	--	--	gi|567871725|ref|XP_006428452.1|/1.91e-100/hypothetical protein CICLE_v10012651mg [Citrus clementina]
		orange1.1t05232	--	--	2.719	gi|567887580|ref|XP_006436312.1|/1.93988e-61/hypothetical protein CICLE_v10033864mg, partial [Citrus clementina]
		Cs7g22830	--	--	1.49791	gi|567888478|ref|XP_006436761.1|/0/hypothetical protein CICLE_v10031341mg [Citrus clementina]
		Cs4g12110	3.47884	--	--	gi|568842723|ref|XP_006475284.1|/0/PREDICTED: (-)-germacrene D synthase-like [Citrus sinensis]
		Cs3g14430	-1.926	--	--	gi|567881741|ref|XP_006433429.1|/0/hypothetical protein CICLE_v10003375mg [Citrus clementina]
		Cs3g04190	1.43717	--	--	gi|394556815|dbj|BAM29049.1|/0/geraniol synthase [Citrus jambhiri]
		Cs2g03110	--	--	2.04759	gi|641859531|gb|KDO78221.1|/4.50056e-178/hypothetical protein CISIN_1g019129mg [Citrus sinensis]
		orange1.1t03728	-1.55901	1.08277	--	gi|568882855|ref|XP_006494221.1|/2.00129e-27/PREDICTED: putative 12-oxophytodienoate reductase 11-like [Citrus sinensis]
		Cs7g06030	2.28449	-1.32922	--	gi|568859847|ref|XP_006483444.1|/0/PREDICTED: homogentisate phytyltransferase 1, chloroplastic-like [Citrus sinensis]
		Cs7g11120	1.04134	--	--	gi|568861347|ref|XP_006484165.1|/5.75559e-131/PREDICTED: transcription factor TCP20-like [Citrus sinensis]
		Cs7g14820	4.13157	--	3.55873	gi|568862319|ref|XP_006484631.1|/0/PREDICTED: probable carotenoid cleavage dioxygenase 4, chloroplastic-like [Citrus sinensis]
		Cs3g15800	--	1.08543	1.51375	gi|568836489|ref|XP_006472275.1|/0/PREDICTED: subtilisin-like protease-like [Citrus sinensis]
		Cs7g02040	1.34563	--	1.27995	gi|567892897|ref|XP_006438969.1|/2.45617e-177/hypothetical protein CICLE_v10031748mg [Citrus clementina]
		Cs5g13010	1.41797	--	--	gi|568847959|ref|XP_006477795.1|/0/PREDICTED: solanesyl diphosphate synthase 2, chloroplastic-like isoform X1 [Citrus sinensis]
		Cs7g29920	3.63499	--	--	gi|568865640|ref|XP_006486181.1|/1.54447e-107/PREDICTED: cytochrome P450 82C4-like isoform X2 [Citrus sinensis]
		Cs2g25580	-1.03692	--	-1.15889	gi|567909439|ref|XP_006447033.1|/8.22783e-141/hypothetical protein CICLE_v10016277mg [Citrus clementina]
		Cs1g20705	1.71369	--	1.50596	gi|568823913|ref|XP_006466352.1|/3.3174e-54/PREDICTED: serine hydroxymethyltransferase, mitochondrial-like [Citrus sinensis]
		Cs7g05590	1.66484	--	-1.0575	gi|568859722|ref|XP_006483384.1|/0/PREDICTED: myosin-6-like [Citrus sinensis]
		Cs9g18120	1.00846	--	--	gi|567858966|ref|XP_006422166.1|/0/hypothetical protein CICLE_v10004407mg [Citrus clementina]
		Cs5g06770	1.10007	--	--	gi|568846245|ref|XP_006476967.1|/0/PREDICTED: radical S-adenosyl methionine domain-containing protein 1, mitochondrial-like [Citrus sinensis]
		Cs8g06880	--	--	-1.10579	gi|567861110|ref|XP_006423209.1|/2.83804e-136/hypothetical protein CICLE_v10029120mg [Citrus clementina]
		Cs4g08990	2.25519	--	-2.1076	gi|567921110|ref|XP_006452561.1|/0/hypothetical protein CICLE_v10008523mg [Citrus clementina]
		Cs4g11440	--	--	-4.22497	gi|568842685|ref|XP_006475266.1|/0/PREDICTED: G-type lectin S-receptor-like serine/threonine-protein kinase At4g27290-like [Citrus sinensis]
		Cs8g19500	--	--	-1.28778	gi|568870466|ref|XP_006488423.1|/0/PREDICTED: UDP-glycosyltransferase 76C2-like isoform X1 [Citrus sinensis]
		Cs1g15980	2.28106	--	--	gi|568822593|ref|XP_006465715.1|/0/PREDICTED: protein CHUP1, chloroplastic-like isoform X1 [Citrus sinensis]
		Cs1g05350	2.37364	--	--	gi|567870395|ref|XP_006427819.1|/0/hypothetical protein CICLE_v10027067mg [Citrus clementina]
		orange1.1t00271	1.51653	1.18681	--	gi|567905434|ref|XP_006445205.1|/5.71451e-179/hypothetical protein CICLE_v10021082mg [Citrus clementina]
		Cs5g03520	1.6513	--	--	gi|568845396|ref|XP_006476559.1|/0/PREDICTED: gibberellin 20 oxidase 1-like [Citrus sinensis]
		Cs6g12410	1.34466	--	--	gi|568855856|ref|XP_006481512.1|/0/PREDICTED: bifunctional nitrilase/nitrile hydratase NIT4A-like [Citrus sinensis]
		orange1.1t03168	1.68513	--	--	gi|568881677|ref|XP_006493679.1|/0/PREDICTED: uncharacterized protein LOC102631446 [Citrus sinensis]
		Cs4g02390	1.7986	1.59593	--	gi|568840232|ref|XP_006474074.1|/0/PREDICTED: shikimate O-hydroxycinnamoyltransferase-like [Citrus sinensis]
		Cs5g26080	2.56061	--	--	gi|567901714|ref|XP_006443345.1|/0/hypothetical protein CICLE_v10019925mg [Citrus clementina]
		Cs5g17380	--	--	-10.2877	gi|568848796|ref|XP_006478181.1|/3.96948e-142/PREDICTED: eugenol synthase 1-like [Citrus sinensis]
		Cs1g14860	1.52911	--	--	gi|641837918|gb|KDO56866.1|/1.48702e-107/hypothetical protein CISIN_1g046791mg [Citrus sinensis]
		Cs6g18580	-2.49659	--	1.20482	gi|568857376|ref|XP_006482242.1|/0/PREDICTED: mannose-6-phosphate isomerase 1-like [Citrus sinensis]
		Cs7g06370	-1.40198	-1.51698	--	gi|567916562|ref|XP_006450287.1|/1.03137e-144/hypothetical protein CICLE_v10009191mg [Citrus clementina]
		Cs2g16200	--	--	1.39945	gi|568830005|ref|XP_006469305.1|/1.1303e-166/PREDICTED: isoflavone reductase homolog, partial [Citrus sinensis]
		Cs1g22620	1.14091	--	--	gi|290361326|dbj|BAI79259.1|/0/zeaxanthin epoxidase [Citrus sinensis]
		Cs9g04080	1.26278	1.27172	-3.28468	gi|568871746|ref|XP_006489041.1|/0/PREDICTED: bifunctional epoxide hydrolase 2-like [Citrus sinensis]
		Cs5g25950	--	-1.57116	-1.15262	gi|567901676|ref|XP_006443326.1|/0/hypothetical protein CICLE_v10023966mg [Citrus clementina]
		Cs8g20050	--	--	1.14732	gi|568870624|ref|XP_006488499.1|/9.00765e-114/PREDICTED: minor allergen Alt a 7-like [Citrus sinensis]
		Cs1g06230	-2.70801	--	--	gi|567920014|ref|XP_006452013.1|/0/hypothetical protein CICLE_v10007969mg [Citrus clementina]
		Cs1g21460	2.22707	-2.12823	--	gi|568824085|ref|XP_006466434.1|/0/PREDICTED: BTB/POZ domain-containing protein At3g49900-like [Citrus sinensis]
		Cs2g05220	--	--	-5.08139	gi|568827741|ref|XP_006468207.1|/0/PREDICTED: LOW QUALITY PROTEIN: peroxidase 19-like [Citrus sinensis]
		orange1.1t05594	-1.96911	--	11.3987	gi|568885926|ref|XP_006495475.1|/1.06463e-87/PREDICTED: TMV resistance protein N-like, partial [Citrus sinensis]
		orange1.1t05518	3.96557	--	-1.26712	gi|567882805|ref|XP_006433961.1|/7.5419e-132/hypothetical protein CICLE_v10000958mg [Citrus clementina]
		Cs4g04730	--	--	-2.09516	gi|568840771|ref|XP_006474339.1|/0/PREDICTED: cycloartenol synthase 2-like isoform X1 [Citrus sinensis]
		Cs1g08810	1.24223	--	-1.1233	gi|567878975|ref|XP_006432046.1|/0/hypothetical protein CICLE_v10000673mg [Citrus clementina]
		Cs6g07830	--	--	-3.22996	gi|568854729|ref|XP_006480972.1|/0/PREDICTED: uncharacterized acetyltransferase At3g50280-like [Citrus sinensis]
		Cs7g15270	--	--	2.11548	gi|568862610|ref|XP_006484772.1|/0/PREDICTED: BTB/POZ domain-containing protein At5g17580-like [Citrus sinensis]
		Cs6g12450	1.80675	--	--	gi|568855867|ref|XP_006481517.1|/4.84155e-150/PREDICTED: secoisolariciresinol dehydrogenase-like [Citrus sinensis]
		Cs7g14960	--	1.10218	1.19387	gi|568862351|ref|XP_006484647.1|/0/PREDICTED: BTB/POZ domain-containing protein At3g19850-like isoform X1 [Citrus sinensis]
		Cs2g04220	1.31737	--	--	gi|568826428|ref|XP_006467574.1|/0/PREDICTED: GDSL esterase/lipase At1g29670-like [Citrus sinensis]
		Cs5g10130	1.58496	1.03977	--	gi|568847068|ref|XP_006477362.1|/2.90012e-143/PREDICTED: transcription factor TCP9-like [Citrus sinensis]
		Cs6g16680	--	--	4.78136	gi|568856938|ref|XP_006482028.1|/0/PREDICTED: WAT1-related protein At5g07050-like [Citrus sinensis]
		orange1.1t02784	--	--	-1.02812	gi|568880982|ref|XP_006493374.1|/0/PREDICTED: cytochrome P450 71A1-like [Citrus sinensis]
		Cs5g13130	1.07122	--	--	gi|568847979|ref|XP_006477804.1|/0/PREDICTED: protein SRG1-like [Citrus sinensis]
		Cs3g18100	2.46428	--	-1.7877	gi|568838002|ref|XP_006473006.1|/2.32166e-138/PREDICTED: UDP-glycosyltransferase 85A2-like [Citrus sinensis]
		Cs6g19630	3.39575	1.07587	-2.25432	gi|567876707|ref|XP_006430943.1|/0/hypothetical protein CICLE_v10011662mg [Citrus clementina]
		Cs4g19670	1.15672	--	--	gi|568844370|ref|XP_006476062.1|/0/PREDICTED: tocopherol cyclase, chloroplastic-like [Citrus sinensis]
		Cs3g10610	1.40761	--	--	gi|567880793|ref|XP_006432955.1|/0/hypothetical protein CICLE_v10001721mg [Citrus clementina]
		orange1.1t03464	1.50863	--	--	gi|568882324|ref|XP_006493988.1|/0/PREDICTED: 7-hydroxymethyl chlorophyll a reductase, chloroplastic-like isoform X1 [Citrus sinensis]
		Cs3g22800	2.31959	--	--	gi|568838486|ref|XP_006473242.1|/7.57971e-163/PREDICTED: carboxymethylenebutenolidase homolog [Citrus sinensis]
		Cs9g06360	1.88948	--	2.10852	gi|568872337|ref|XP_006489328.1|/0/PREDICTED: glucose-1-phosphate adenylyltransferase large subunit 1, chloroplastic-like [Citrus sinensis]
		Cs6g11950	--	--	-3.66351	gi|567872337|ref|XP_006428758.1|/0/hypothetical protein CICLE_v10011134mg [Citrus clementina]
		Cs7g02080	2.47423	--	--	gi|567892885|ref|XP_006438963.1|/1.63404e-140/hypothetical protein CICLE_v10032128mg [Citrus clementina]
		Cs8g05610	3.46328	--	--	gi|568867505|ref|XP_006487077.1|/0/PREDICTED: probable carboxylesterase 12-like [Citrus sinensis]
		Cs5g28780	1.14195	--	-2.0449	gi|568851442|ref|XP_006479401.1|/0/PREDICTED: protein SRG1-like [Citrus sinensis]
		Cs8g03370	--	--	1.82818	gi|568866964|ref|XP_006486816.1|/0/PREDICTED: beta-glucosidase 11-like isoform X4 [Citrus sinensis]
		Cs5g24820	--	--	1.19833	gi|568850408|ref|XP_006478906.1|/0/PREDICTED: anthocyanidin 3-O-glucosyltransferase 2-like [Citrus sinensis]
		Cs8g02140	--	--	-1.00169	gi|567859718|ref|XP_006422513.1|/2.40852e-176/hypothetical protein CICLE_v10030419mg [Citrus clementina]
		Cs4g02580	--	--	-1.43147	gi|567922972|ref|XP_006453492.1|/0/hypothetical protein CICLE_v10007738mg [Citrus clementina]
		orange1.1t03176	--	1.17927	2.15453	gi|641845965|gb|KDO64850.1|/0/hypothetical protein CISIN_1g009481mg [Citrus sinensis]
		Cs5g09870	9.32193	--	-2.33265	gi|567895950|ref|XP_006440463.1|/0/hypothetical protein CICLE_v10019651mg [Citrus clementina]
		Cs1g25280	--	--	1.29989	gi|572153076|ref|NP_001275816.1|/0/naringenin,2-oxoglutarate 3-dioxygenase-like [Citrus sinensis]
		Cs6g18330	--	--	2.31738	gi|568857305|ref|XP_006482207.1|/7.48494e-38/PREDICTED: probable non-specific lipid-transfer protein AKCS9-like [Citrus sinensis]
		Cs5g25880	--	--	-1.39708	gi|567901662|ref|XP_006443319.1|/0/hypothetical protein CICLE_v10019709mg [Citrus clementina]
		Cs7g17550	1.47311	--	--	gi|568862893|ref|XP_006484904.1|/0/PREDICTED: GDSL esterase/lipase At2g42990-like [Citrus sinensis]
		Cs5g31210	--	--	2.03242	gi|567903138|ref|XP_006444057.1|/0/hypothetical protein CICLE_v10018875mg [Citrus clementina]
		Cs1g06860	1.45239	--	--	gi|568820415|ref|XP_006464716.1|/0/PREDICTED: lanC-like protein GCR2-like [Citrus sinensis]
		Cs4g02380	3.0635	--	--	gi|568840234|ref|XP_006474075.1|/0/PREDICTED: shikimate O-hydroxycinnamoyltransferase-like isoform X1 [Citrus sinensis]
		Cs6g18340	--	--	1.10633	gi|568857307|ref|XP_006482208.1|/3.83308e-37/PREDICTED: probable non-specific lipid-transfer protein AKCS9-like [Citrus sinensis]
		Cs2g31420	-2.31977	-2.23864	-4.848	gi|568833086|ref|XP_006470748.1|/0/PREDICTED: anthraniloyl-CoA:methanol acyltransferase-like [Citrus sinensis]
		Cs3g19080	1.20059	--	--	gi|568837396|ref|XP_006472710.1|/2.39948e-156/PREDICTED: probable 6-phosphogluconolactonase 1-like isoform X1 [Citrus sinensis]
		Cs1g18600	-2.34453	--	--	gi|568823352|ref|XP_006466081.1|/0/PREDICTED: peroxidase 21-like [Citrus sinensis]
		Cs5g02660	--	--	-3.57721	gi|568845147|ref|XP_006476439.1|/9.66006e-176/PREDICTED: putative glucose-6-phosphate 1-epimerase-like [Citrus sinensis]
		Cs3g13130	2.96616	--	--	gi|568835782|ref|XP_006471938.1|/8.57879e-164/PREDICTED: uncharacterized protein LOC102619675 isoform X2 [Citrus sinensis]
		Cs2g29820	--	--	-10.5314	gi|568832711|ref|XP_006470570.1|/0/PREDICTED: anthraniloyl-CoA:methanol acyltransferase-like [Citrus sinensis]
		Cs2g24530	--	--	2.93177	gi|568831740|ref|XP_006470117.1|/0/PREDICTED: alpha-farnesene synthase-like [Citrus sinensis]
		orange1.1t00589	-1.38648	--	--	gi|568876687|ref|XP_006491406.1|/0/PREDICTED: uncharacterized protein LOC102606720 isoform X1 [Citrus sinensis]
		Cs3g05290	4.49985	--	--	gi|641823999|gb|KDO43359.1|/1.44611e-157/hypothetical protein CISIN_1g045237mg, partial [Citrus sinensis]
		Cs1g03730	2.3253	1.27291	--	gi|567870739|ref|XP_006427991.1|/0/hypothetical protein CICLE_v10025807mg [Citrus clementina]
		Cs2g28590	3.57923	--	--	gi|568832325|ref|XP_006470387.1|/1.96591e-144/PREDICTED: WAT1-related protein At5g40240-like isoform X2 [Citrus sinensis]
		Cs7g18930	10.2877	--	--	gi|567889066|ref|XP_006437055.1|/0/hypothetical protein CICLE_v10033811mg [Citrus clementina]
		Cs2g09830	2.33123	--	2.38466	gi|568827965|ref|XP_006468316.1|/0/PREDICTED: 2-succinylbenzoate--CoA ligase, chloroplastic/peroxisomal-like isoform X1 [Citrus sinensis]
		Cs3g18800	1.25493	4.9542	--	gi|568837313|ref|XP_006472670.1|/0/PREDICTED: probable glycerol-3-phosphate acyltransferase 3-like [Citrus sinensis]
		orange1.1t00261	1.43227	--	--	gi|567905462|ref|XP_006445219.1|/0/hypothetical protein CICLE_v10019805mg [Citrus clementina]
		Cs7g30680	1.58277	--	--	gi|567886552|ref|XP_006435798.1|/0/hypothetical protein CICLE_v10031049mg [Citrus clementina]
		Cs9g13910	--	1.25748	--	gi|568873838|ref|XP_006490033.1|/0/PREDICTED: cytochrome P450 93A1-like [Citrus sinensis]
		Cs9g17930	--	--	1.32724	gi|567859034|ref|XP_006422200.1|/0/hypothetical protein CICLE_v10004905mg [Citrus clementina]
		Cs2g28570	1.10982	1.50515	--	gi|568832540|ref|XP_006470490.1|/1.33715e-164/PREDICTED: WAT1-related protein At5g40240-like [Citrus sinensis]
		Cs4g18190	-1.56203	--	--	gi|568844009|ref|XP_006475889.1|/0/PREDICTED: probable clathrin assembly protein At4g32285-like [Citrus sinensis]
		Cs6g15910	2.34715	--	-1.09524	gi|641838364|gb|KDO57307.1|/0/hypothetical protein CISIN_1g044623mg, partial [Citrus sinensis]
		Cs8g19280	--	--	-1.45955	gi|568870432|ref|XP_006488408.1|/0/PREDICTED: UDP-glycosyltransferase 76E11-like [Citrus sinensis]
		orange1.1t05763	--	--	1.47199	gi|567861304|ref|XP_006423306.1|/7.22771e-41/hypothetical protein CICLE_v10028896mg [Citrus clementina]
		Cs3g10470	1.11962	--	--	gi|567880835|ref|XP_006432976.1|/1.1134e-149/hypothetical protein CICLE_v10002135mg [Citrus clementina]
		Cs1g19730	--	1.74284	--	gi|568823686|ref|XP_006466241.1|/0/PREDICTED: UDP-glycosyltransferase 85A2-like [Citrus sinensis]
		Cs4g09010	--	--	2.60962	gi|567921108|ref|XP_006452560.1|/0/hypothetical protein CICLE_v10008075mg [Citrus clementina]
		Cs6g20900	--	--	-2.17388	gi|568858025|ref|XP_006482556.1|/0/PREDICTED: aldose 1-epimerase-like [Citrus sinensis]
		Cs6g11080	--	--	-1.35079	gi|568855473|ref|XP_006481329.1|/0/PREDICTED: probable acyl-activating enzyme 5, peroxisomal-like [Citrus sinensis]
		Cs5g19690	1.11473	--	--	gi|567898336|ref|XP_006441656.1|/1.01573e-120/hypothetical protein CICLE_v10021626mg [Citrus clementina]
		Cs1g16730	--	--	-1.78191	gi|568822818|ref|XP_006465823.1|/0/PREDICTED: GDSL esterase/lipase 2-like isoform X1 [Citrus sinensis]
		orange1.1t03773	--	--	2.0338	gi|568882966|ref|XP_006494272.1|/0/PREDICTED: linoleate 13S-lipoxygenase 2-1, chloroplastic-like [Citrus sinensis]
		Cs8g19120	2.15401	--	--	gi|568870398|ref|XP_006488391.1|/8.26925e-154/PREDICTED: tropinone reductase homolog At1g07440-like [Citrus sinensis]
		Cs2g09840	--	--	-11.0967	gi|567913153|ref|XP_006448890.1|/0/hypothetical protein CICLE_v10017467mg [Citrus clementina]
		Cs6g03220	--	--	1.46133	gi|567872111|ref|XP_006428645.1|/0/hypothetical protein CICLE_v10011864mg [Citrus clementina]
		orange1.1t01969	-1.84798	-1.37284	-1.72293	gi|568879339|ref|XP_006492616.1|/0/PREDICTED: bifunctional riboflavin biosynthesis protein RIBA 1, chloroplastic-like [Citrus sinensis]
		Cs7g18890	--	--	-10.2046	gi|567889072|ref|XP_006437058.1|/0/hypothetical protein CICLE_v10033441mg [Citrus clementina]
		Cs5g05240	--	--	3.38287	gi|568845802|ref|XP_006476755.1|/0/PREDICTED: aldehyde dehydrogenase family 2 member B4, mitochondrial-like [Citrus sinensis]
		Cs5g28730	-1.29662	-1.06501	--	gi|568851436|ref|XP_006479398.1|/0/PREDICTED: flavonol synthase/flavanone 3-hydroxylase-like [Citrus sinensis]
		Cs4g09050	1.34143	--	-1.6232	gi|568841962|ref|XP_006474923.1|/0/PREDICTED: cytochrome P450 71D11-like [Citrus sinensis]
		Cs8g13800	--	--	2.12507	gi|568869167|ref|XP_006487803.1|/0/PREDICTED: lysosomal beta glucosidase-like isoform X1 [Citrus sinensis]
		Cs7g17360	--	-2.54823	--	gi|567889256|ref|XP_006437150.1|/1.05425e-79/hypothetical protein CICLE_v10031740mg [Citrus clementina]
		Cs1g16710	1.61546	--	--	gi|568822816|ref|XP_006465822.1|/0/PREDICTED: GDSL esterase/lipase 5-like [Citrus sinensis]
		Cs1g01590	2.06774	--	--	gi|567871145|ref|XP_006428194.1|/0/hypothetical protein CICLE_v10025174mg [Citrus clementina]
		Cs3g27010	-1.75273	--	-1.03942	gi|568839572|ref|XP_006473755.1|/0/PREDICTED: 4-coumarate--CoA ligase-like 5-like [Citrus sinensis]
		Cs5g16220	--	1.85161	-1.26928	gi|568848585|ref|XP_006478085.1|/4.68519e-100/PREDICTED: neurofilament heavy polypeptide-like [Citrus sinensis]
		orange1.1t03040	1.27646	--	--	gi|359478613|ref|XP_003632145.1|/2.47161e-145/PREDICTED: LOW QUALITY PROTEIN: uncharacterized short-chain type dehydrogenase/reductase y4vI-like [Vitis vinifera]
		orange1.1t05651	-2.33557	--	2.52661	gi|568885968|ref|XP_006495488.1|/4.9726e-34/PREDICTED: zinc finger A20 and AN1 domain-containing stress-associated protein 3-like, partial [Citrus sinensis]
		Cs7g03980	1.54432	--	-2.24327	gi|567892297|ref|XP_006438669.1|/0/hypothetical protein CICLE_v10031757mg [Citrus clementina]
		Cs1g17380	-3.35608	-1.64812	-1.32715	gi|568822985|ref|XP_006465905.1|/0/PREDICTED: linoleate 13S-lipoxygenase 3-1, chloroplastic-like [Citrus sinensis]
		Cs4g11380	--	-1.94145	--	gi|641855521|gb|KDO74307.1|/0/hypothetical protein CISIN_1g003288mg [Citrus sinensis]
		Cs3g13140	2.32193	--	--	gi|567881365|ref|XP_006433241.1|/9.11841e-156/hypothetical protein CICLE_v10001775mg [Citrus clementina]
		orange1.1t01755	--	--	1.5988	gi|641868149|gb|KDO86833.1|/0/hypothetical protein CISIN_1g015873mg [Citrus sinensis]
		Cs7g26830	1.24989	--	--	gi|568864841|ref|XP_006485797.1|/0/PREDICTED: synaptotagmin-5-like [Citrus sinensis]
		Cs8g12640	1.20702	--	-1.72441	gi|568868963|ref|XP_006487715.1|/0/PREDICTED: uncharacterized protein R102.4-like isoform X1 [Citrus sinensis]
		Cs2g28360	--	--	-4.2134	gi|568832269|ref|XP_006470359.1|/0/PREDICTED: UDP-glycosyltransferase 90A1-like isoform X2 [Citrus sinensis]
		Cs6g04560	--	2.9386	--	gi|568854033|ref|XP_006480640.1|/6.95533e-176/PREDICTED: peroxidase 21-like [Citrus sinensis]
		Cs7g22820	--	--	1.16601	gi|568864060|ref|XP_006485427.1|/0/PREDICTED: beta-amyrin 11-oxidase-like [Citrus sinensis]
		Cs6g17580	-2.19819	--	--	gi|641844188|gb|KDO63082.1|/0/hypothetical protein CISIN_1g040147mg, partial [Citrus sinensis]
		Cs3g10550	2.0155	2.01707	-2.6971	gi|567880819|ref|XP_006432968.1|/0/hypothetical protein CICLE_v10001131mg [Citrus clementina]
		Cs3g04670	3.57755	--	-2.63141	gi|568833914|ref|XP_006471104.1|/0/PREDICTED: probable homogentisate phytyltransferase 1, chloroplastic-like [Citrus sinensis]
		Cs7g14910	1.07529	--	--	gi|567889947|ref|XP_006437494.1|/8.02891e-84/hypothetical protein CICLE_v10032834mg [Citrus clementina]
		Cs2g21820	--	1.37209	--	gi|567910405|ref|XP_006447516.1|/1.84004e-142/hypothetical protein CICLE_v10015924mg [Citrus clementina]
		Cs3g26470	--	1.90383	--	gi|567885327|ref|XP_006435222.1|/0/hypothetical protein CICLE_v10001561mg [Citrus clementina]
		Cs6g11170	1.2255	--	--	gi|567874311|ref|XP_006429745.1|/0/hypothetical protein CICLE_v10011540mg [Citrus clementina]
		Cs2g16240	--	--	-1.28227	gi|641824320|gb|KDO43663.1|/7.86094e-87/hypothetical protein CISIN_1g036292mg [Citrus sinensis]
		Cs2g03270	--	--	-1.42003	gi|641859509|gb|KDO78199.1|/0/hypothetical protein CISIN_1g007291mg [Citrus sinensis]
		Cs5g25600	-1.46416	--	--	gi|567901606|ref|XP_006443291.1|/0/hypothetical protein CICLE_v10020640mg [Citrus clementina]
		orange1.1t02780	--	--	-2.03634	gi|568880978|ref|XP_006493372.1|/0/PREDICTED: cytochrome P450 71A1-like [Citrus sinensis]
		Cs8g13150	1.56297	-1.64173	-1.61005	gi|568869071|ref|XP_006487765.1|/0/PREDICTED: vinorine synthase-like [Citrus sinensis]
		Cs9g17340	-1.73455	-1.29297	--	gi|567858484|ref|XP_006421925.1|/0/hypothetical protein CICLE_v10004732mg [Citrus clementina]
		Cs8g06970	--	--	1.3258	gi|568867747|ref|XP_006487194.1|/0/PREDICTED: probable 1-acyl-sn-glycerol-3-phosphate acyltransferase 5-like isoform X1 [Citrus sinensis]
		Cs8g17800	--	--	-5.23095	gi|567864168|ref|XP_006424733.1|/0/hypothetical protein CICLE_v10028377mg [Citrus clementina]
		Cs6g21940	-1.03771	--	--	gi|568858353|ref|XP_006482718.1|/1.75366e-149/PREDICTED: chorismate mutase 1, chloroplastic-like [Citrus sinensis]
		orange1.1t01060	1.40314	--	--	gi|568877622|ref|XP_006491826.1|/6.57293e-157/PREDICTED: F-box protein At2g02240-like [Citrus sinensis]
		Cs4g05190	2.17348	--	--	gi|567922228|ref|XP_006453120.1|/0/hypothetical protein CICLE_v10008809mg [Citrus clementina]
		Cs9g04920	2.15181	--	--	gi|568871974|ref|XP_006489151.1|/0/PREDICTED: divinyl chlorophyllide a 8-vinyl-reductase, chloroplastic-like [Citrus sinensis]
		Cs8g02450	1.05787	--	--	gi|641849239|gb|KDO68114.1|/0/hypothetical protein CISIN_1g015061mg [Citrus sinensis]
		Cs7g03680	1.152	--	--	gi|567892375|ref|XP_006438708.1|/0/hypothetical protein CICLE_v10031937mg [Citrus clementina]
		Cs4g01790	1.08003	--	--	gi|641840552|gb|KDO59472.1|/0/hypothetical protein CISIN_1g013860mg [Citrus sinensis]
		Cs9g14630	-1.97106	--	--	gi|568860399|ref|XP_006483704.1|/2.46065e-57/PREDICTED: uncharacterized protein LOC102620092 [Citrus sinensis]
		Cs3g09090	-1.02916	--	--	gi|567880303|ref|XP_006432710.1|/0/hypothetical protein CICLE_v10000851mg [Citrus clementina]
		Cs2g23840	--	--	-1.07538	gi|567909843|ref|XP_006447235.1|/5.38522e-177/hypothetical protein CICLE_v10015280mg [Citrus clementina]
		Cs5g05440	--	--	-1.00662	gi|641850793|gb|KDO69665.1|/0/hypothetical protein CISIN_1g012004mg [Citrus sinensis]
		orange1.1t03555	2.06041	--	--	gi|568882501|ref|XP_006494066.1|/1.01142e-45/PREDICTED: phosphatidylserine decarboxylase proenzyme 3-like isoform X1 [Citrus sinensis]
		Cs1g08440	--	-1.17009	-1.92922	gi|567879063|ref|XP_006432090.1|/0/hypothetical protein CICLE_v10001956mg [Citrus clementina]
		Cs6g19130	--	--	-2.93153	gi|568857530|ref|XP_006482318.1|/0/PREDICTED: tryptophan synthase-like [Citrus sinensis]
		Cs7g30990	1.13327	--	--	gi|567886464|ref|XP_006435754.1|/5.58069e-150/hypothetical protein CICLE_v10032361mg [Citrus clementina]
		orange1.1t01983	3.64386	--	-4.91995	gi|568879341|ref|XP_006492617.1|/0/PREDICTED: UDP-glycosyltransferase 73C3-like [Citrus sinensis]
		orange1.1t02742	2.5502	--	--	gi|641835245|gb|KDO54224.1|/0/hypothetical protein CISIN_1g006091mg [Citrus sinensis]
		orange1.1t01118	2.03021	--	--	gi|567871791|ref|XP_006428485.1|/0/hypothetical protein CICLE_v10011555mg [Citrus clementina]
		Cs7g29760	--	-1.14363	-2.86994	gi|567886798|ref|XP_006435921.1|/0/hypothetical protein CICLE_v10031099mg [Citrus clementina]
		Cs5g03980	3.78396	--	--	gi|568845510|ref|XP_006476614.1|/1.18339e-170/PREDICTED: transcription factor TCP14-like [Citrus sinensis]
		Cs2g16270	1.12928	--	--	gi|567861286|ref|XP_006423297.1|/4.43394e-175/hypothetical protein CICLE_v10028526mg [Citrus clementina]
		Cs2g20400	1.81908	1.90497	5.01919	gi|567910719|ref|XP_006447673.1|/0/hypothetical protein CICLE_v10015770mg [Citrus clementina]
		Cs1g04300	--	--	9.3443	gi|568820726|ref|XP_006464857.1|/0/PREDICTED: vinorine synthase-like [Citrus sinensis]
		Cs5g07990	1.41105	--	1.49683	gi|568846532|ref|XP_006477107.1|/0/PREDICTED: zeaxanthin epoxidase, chloroplastic-like isoform X1 [Citrus sinensis]
		Cs1g18360	1.63941	--	-2.8047	gi|568823275|ref|XP_006466044.1|/0/PREDICTED: 3-epi-6-deoxocathasterone 23-monooxygenase-like [Citrus sinensis]
		Cs5g25530	--	2.50553	--	gi|567901596|ref|XP_006443286.1|/5.73152e-169/hypothetical protein CICLE_v10020709mg [Citrus clementina]
		Cs1g18350	1.12787	--	--	gi|568823273|ref|XP_006466043.1|/2.41666e-78/PREDICTED: uncharacterized protein LOC102609690 [Citrus sinensis]
		Cs1g12670	1.68795	--	1.32345	gi|568821820|ref|XP_006465346.1|/4.68151e-130/PREDICTED: caffeoyl-CoA O-methyltransferase-like [Citrus sinensis]
		Cs6g04150	--	--	1.0474	gi|568853925|ref|XP_006480587.1|/1.36743e-104/PREDICTED: caffeoyl-CoA O-methyltransferase-like [Citrus sinensis]
		Cs1g03800	2.63351	--	--	gi|568819914|ref|XP_006464488.1|/0/PREDICTED: caffeic acid 3-O-methyltransferase-like isoform X2 [Citrus sinensis]
		Cs3g07100	1.36392	--	--	gi|568834415|ref|XP_006471326.1|/0/PREDICTED: GDSL esterase/lipase At1g29670-like [Citrus sinensis]
		orange1.1t03032	1.72286	--	2.09596	gi|567873125|ref|XP_006429152.1|/2.7281e-147/hypothetical protein CICLE_v10012433mg [Citrus clementina]
		Cs9g04630	2.22811	--	-1.65183	gi|568871890|ref|XP_006489112.1|/0/PREDICTED: protein SRG1-like [Citrus sinensis]
		Cs6g03750	1.60346	--	--	gi|568853817|ref|XP_006480536.1|/1.24504e-100/PREDICTED: dirigent protein 17-like isoform X1 [Citrus sinensis]
		Cs9g13460	1.74055	--	1.25925	gi|568873744|ref|XP_006489988.1|/0/PREDICTED: magnesium-chelatase subunit ChlH, chloroplastic-like [Citrus sinensis]
		Cs9g11480	--	--	1.29883	gi|568873368|ref|XP_006489814.1|/0/PREDICTED: trans-resveratrol di-O-methyltransferase-like [Citrus sinensis]
		Cs1g15970	1.20913	--	--	gi|568822591|ref|XP_006465714.1|/0/PREDICTED: 6-phosphofructokinase 3-like [Citrus sinensis]
		Cs2g28550	1.03002	--	--	gi|568832319|ref|XP_006470384.1|/8.40628e-174/PREDICTED: WAT1-related protein At3g28050-like [Citrus sinensis]
		orange1.1t04366	1.03639	--	--	gi|394556815|dbj|BAM29049.1|/0/geraniol synthase [Citrus jambhiri]
		Cs3g19380	--	--	-1.38805	gi|568837471|ref|XP_006472747.1|/0/PREDICTED: kynurenine--oxoglutarate transaminase 3-like [Citrus sinensis]
		Cs6g05110	1.26211	--	--	gi|567872251|ref|XP_006428715.1|/2.38831e-156/hypothetical protein CICLE_v10012021mg [Citrus clementina]
		Cs5g26130	1.10522	--	--	gi|567901726|ref|XP_006443351.1|/0/hypothetical protein CICLE_v10020717mg [Citrus clementina]
		Cs9g13900	--	1.63591	--	gi|567857626|ref|XP_006421496.1|/0/hypothetical protein CICLE_v10006903mg [Citrus clementina]
		Cs6g16700	1.41665	4.23897	--	gi|568856940|ref|XP_006482029.1|/0/PREDICTED: cytochrome P450 94A1-like [Citrus sinensis]
		Cs1g20230	--	--	1.13666	gi|568823783|ref|XP_006466288.1|/1.6329e-141/PREDICTED: peroxidase 4-like [Citrus sinensis]
		Cs1g12660	1.53972	--	1.06819	gi|590704977|ref|XP_007047308.1|/1.28987e-81/Caffeoyl-CoA O-methyltransferase 1 [Theobroma cacao]
		orange1.1t05017	1.2486	--	--	gi|567870731|ref|XP_006427987.1|/0/hypothetical protein CICLE_v10025412mg [Citrus clementina]
		Cs8g09800	--	1.82582	--	gi|568868377|ref|XP_006487476.1|/0/PREDICTED: chalcone synthase-like [Citrus sinensis]
		Cs9g11750	--	--	-9.10329	gi|568873449|ref|XP_006489852.1|/0/PREDICTED: protein ECERIFERUM 26-like [Citrus sinensis]
		Cs6g08300	1.68895	--	--	gi|568854839|ref|XP_006481025.1|/0/PREDICTED: UPF0420 protein C16orf58 homolog [Citrus sinensis]
		Cs4g12050	--	--	10.1799	gi|568842776|ref|XP_006475309.1|/0/PREDICTED: germacrene-D synthase-like [Citrus sinensis]
		orange1.1t03955	--	1.08861	3.23509	gi|568883243|ref|XP_006494389.1|/0/PREDICTED: strictosidine synthase 1-like [Citrus sinensis]
		orange1.1t03998	1.5458	--	--	gi|568883285|ref|XP_006494407.1|/0/PREDICTED: geraniol 8-hydroxylase-like [Citrus sinensis]
		Cs3g16210	--	--	2.04439	gi|568842778|ref|XP_006475310.1|/0/PREDICTED: (-)-germacrene D synthase-like [Citrus sinensis]
		Cs9g06830	1.90949	2.23827	--	gi|568872433|ref|XP_006489376.1|/0/PREDICTED: uncharacterized protein LOC102625571 [Citrus sinensis]
		Cs5g13140	1.50759	--	--	gi|568847981|ref|XP_006477805.1|/0/PREDICTED: protein SRG1-like [Citrus sinensis]
		Cs2g30570	--	--	1.42064	gi|568832859|ref|XP_006470642.1|/0/PREDICTED: BAHD acyltransferase At5g47980-like [Citrus sinensis]
		orange1.1t03774	-1.92003	--	--	gi|567907301|ref|XP_006445964.1|/0/hypothetical protein CICLE_v10014212mg [Citrus clementina]
		Cs3g25780	--	1.72747	--	gi|568839283|ref|XP_006473616.1|/0/PREDICTED: cytochrome P450 71B35-like isoform X1 [Citrus sinensis]
		Cs6g15610	3.6328	--	1.6384	gi|568856692|ref|XP_006481913.1|/0/PREDICTED: cytochrome P450 76A2-like [Citrus sinensis]
		Cs3g19360	-1.31592	--	--	gi|568837467|ref|XP_006472745.1|/0/PREDICTED: chalcone synthase-like [Citrus sinensis]
		Cs3g05810	--	--	1.05089	gi|568834139|ref|XP_006471204.1|/0/PREDICTED: geraniol 8-hydroxylase-like [Citrus sinensis]
		Cs1g02760	1.08818	--	-4.98222	gi|568819650|ref|XP_006464361.1|/0/PREDICTED: protein ECERIFERUM 1-like isoform X1 [Citrus sinensis]
		Cs1g01130	-2.99749	--	--	gi|568819316|ref|XP_006464202.1|/0/PREDICTED: tyrosine decarboxylase 3-like [Citrus sinensis]
		orange1.1t01935	1.69536	--	--	gi|568879249|ref|XP_006492572.1|/0/PREDICTED: UDP-glycosyltransferase 76C2-like, partial [Citrus sinensis]
		Cs7g15610	-1.30065	-2.88102	--	gi|568862499|ref|XP_006484720.1|/0/PREDICTED: non-specific phospholipase C3-like [Citrus sinensis]
		Cs1g15140	1.27009	1.51753	--	gi|568822632|ref|XP_006465733.1|/2.01712e-161/PREDICTED: glyoxylate/hydroxypyruvate reductase A HPR2-like [Citrus sinensis]
		orange1.1t04529	-9.66178	--	--	gi|568880868|ref|XP_006493328.1|/0/PREDICTED: starch synthase 1, chloroplastic/amyloplastic-like [Citrus sinensis]
		Cs1g20610	--	-1.38867	-1.1061	gi|568823905|ref|XP_006466348.1|/5.73648e-171/PREDICTED: probable mannitol dehydrogenase-like [Citrus sinensis]
		Cs5g03200	--	--	-10.1548	gi|641857571|gb|KDO76316.1|/1.58964e-111/hypothetical protein CISIN_1g027413mg [Citrus sinensis]
		Cs9g07520	1.81645	--	--	gi|568872576|ref|XP_006489443.1|/1.67725e-154/PREDICTED: chlorophyllase-2, chloroplastic-like [Citrus sinensis]
		Cs5g08030	-2.49591	-1.28415	-1.60417	gi|568846547|ref|XP_006477114.1|/0/PREDICTED: phospholipase A1-Ibeta2, chloroplastic-like [Citrus sinensis]
		Cs3g11490	--	--	1.82029	gi|567881005|ref|XP_006433061.1|/1.30351e-119/hypothetical protein CICLE_v10001793mg [Citrus clementina]
		Cs4g09950	1.18731	--	--	gi|567920850|ref|XP_006452431.1|/0/hypothetical protein CICLE_v10007401mg [Citrus clementina]
		orange1.1t05469	12.6096	2.40145	-3.21525	gi|568885819|ref|XP_006495437.1|/4.85421e-66/PREDICTED: alcohol dehydrogenase-like 1-like [Citrus sinensis]
		Cs3g22130	--	--	-1.28144	gi|568838321|ref|XP_006473163.1|/3.54355e-150/PREDICTED: shikimate kinase 2, chloroplastic-like [Citrus sinensis]
		Cs7g21180	1.56768	--	--	gi|567888150|ref|XP_006436597.1|/3.79052e-150/hypothetical protein CICLE_v100337541mg, partial [Citrus clementina]
		Cs7g20830	2.58353	1.00538	2.3296	gi|567888224|ref|XP_006436634.1|/1.10201e-132/hypothetical protein CICLE_v10032630mg [Citrus clementina]
		orange1.1t04489	--	--	1.37311	gi|568884220|ref|XP_006494812.1|/0/PREDICTED: 4-coumarate--CoA ligase 1-like [Citrus sinensis]
		Cs1g14896	--	--	-1.72316	gi|567868733|ref|XP_006426989.1|/0/hypothetical protein CICLE_v10024887mg [Citrus clementina]
		orange1.1t03152	2.53478	1.53829	-1.13289	gi|641845997|gb|KDO64882.1|/4.27378e-145/hypothetical protein CISIN_1g040467mg [Citrus sinensis]
		Cs7g19670	1.41646	--	--	gi|567888874|ref|XP_006436959.1|/0/hypothetical protein CICLE_v10031524mg [Citrus clementina]
		Cs7g15460	2.432	--	--	gi|568862476|ref|XP_006484709.1|/0/PREDICTED: cytochrome P450 89A2-like [Citrus sinensis]
		Cs7g29270	--	--	-1.11072	gi|567886922|ref|XP_006435983.1|/0/hypothetical protein CICLE_v10031065mg [Citrus clementina]
		Cs1g25670	3.00567	--	1.47227	gi|568825215|ref|XP_006466978.1|/1.73595e-156/PREDICTED: probable strigolactone esterase D14-like [Citrus sinensis]
		Cs2g01910	--	--	1.93995	gi|568825869|ref|XP_006467299.1|/0/PREDICTED: cytochrome P450 71D8-like [Citrus sinensis]
		Cs6g09640	--	--	-3.00487	gi|567873897|ref|XP_006429538.1|/0/hypothetical protein CICLE_v10011621mg [Citrus clementina]
		Cs5g08000	-1.11246	--	--	gi|568846534|ref|XP_006477108.1|/1.97501e-53/PREDICTED: zeaxanthin epoxidase, chloroplastic-like isoform X2 [Citrus sinensis]
		Cs1g13820	-2.62094	--	--	gi|568821990|ref|XP_006465423.1|/0/PREDICTED: probable 2-oxoglutarate-dependent dioxygenase AOP1.2-like [Citrus sinensis]
		Cs4g09080	2.61073	-2.09856	-1.6266	gi|567921096|ref|XP_006452554.1|/0/hypothetical protein CICLE_v10008073mg [Citrus clementina]
		Cs5g16860	1.18793	--	-4.73155	gi|568848924|ref|XP_006478226.1|/0/PREDICTED: anthranilate N-methyltransferase-like [Citrus sinensis]
		orange1.1t04679	1.18057	--	--	gi|568830360|ref|XP_006469469.1|/0/PREDICTED: glucose-6-phosphate 1-dehydrogenase, chloroplastic-like [Citrus sinensis]
		Cs4g13070	1.14587	--	--	gi|568842887|ref|XP_006475360.1|/0/PREDICTED: 6-phosphofructokinase 3-like [Citrus sinensis]
		Cs5g18040	--	--	-11.3276	gi|568848958|ref|XP_006478243.1|/2.39024e-100/PREDICTED: caffeic acid 3-O-methyltransferase 1-like, partial [Citrus sinensis]
		orange1.1t03769	--	9.87652	-8.39303	gi|568882964|ref|XP_006494271.1|/0/PREDICTED: linoleate 13S-lipoxygenase 2-1, chloroplastic-like [Citrus sinensis]
		Cs4g12350	--	-2.70311	3.66073	gi|568842769|ref|XP_006475307.1|/0/PREDICTED: (E)-beta-farnesene synthase-like isoform X1 [Citrus sinensis]
		Cs4g14850	1.50527	--	--	gi|92109236|dbj|BAE93359.1|/0/lycopene epsilon-cyclase [Citrus unshiu]
		Cs7g04870	1.28484	--	--	gi|568859565|ref|XP_006483309.1|/0/PREDICTED: probable 1-deoxy-D-xylulose-5-phosphate synthase, chloroplastic-like isoform X2 [Citrus sinensis]
		Cs1g20600	--	--	1.23621	gi|567867227|ref|XP_006426236.1|/4.57512e-155/hypothetical protein CICLE_v10025755mg [Citrus clementina]
		Cs1g06880	2.73915	--	-1.54154	gi|567919834|ref|XP_006451923.1|/1.2283e-149/hypothetical protein CICLE_v10009261mg [Citrus clementina]
		Cs1g16970	1.55611	--	--	gi|568822860|ref|XP_006465844.1|/5.31205e-151/PREDICTED: zinc finger CCCH domain-containing protein 62-like [Citrus sinensis]
		Cs7g14420	1.02924	--	--	gi|568862246|ref|XP_006484596.1|/0/PREDICTED: alcohol dehydrogenase-like 2-like [Citrus sinensis]
		Cs6g01060	1.26955	--	--	gi|568853245|ref|XP_006480274.1|/0/PREDICTED: glucose-6-phosphate 1-dehydrogenase 4, chloroplastic-like isoform X3 [Citrus sinensis]
		Cs5g09880	1.57049	--	--	gi|568847004|ref|XP_006477331.1|/0/PREDICTED: geraniol 8-hydroxylase-like [Citrus sinensis]
		Cs5g11570	-2.19376	-1.82972	--	gi|568847629|ref|XP_006477635.1|/0/PREDICTED: diacylglycerol kinase 1-like [Citrus sinensis]
		Cs6g17120	2.05784	--	--	gi|568857046|ref|XP_006482081.1|/0/PREDICTED: protein GAMETE EXPRESSED 1-like [Citrus sinensis]
		Cs7g08110	-1.37181	--	--	gi|568861644|ref|XP_006484310.1|/0/PREDICTED: UDP-glycosyltransferase 74B1-like [Citrus sinensis]
		orange1.1t02041	--	--	-2.34169	gi|568879458|ref|XP_006492675.1|/0/PREDICTED: peroxidase C3-like isoform X2 [Citrus sinensis]
		orange1.1t04996	1.17932	--	--	gi|567862034|ref|XP_006423671.1|/1.39319e-112/hypothetical protein CICLE_v10028269mg [Citrus clementina]
		Cs1g04910	--	--	1.00295	gi|567870485|ref|XP_006427864.1|/1.44328e-169/hypothetical protein CICLE_v10025939mg [Citrus clementina]
		Cs3g04410	--	-1.12851	--	gi|49659435|dbj|BAD27256.1|/1.47474e-148/d-limonene synthase [Citrus unshiu]
		Cs2g05030	1.3295	1.06795	4.99435	gi|568826625|ref|XP_006467672.1|/0/PREDICTED: GDSL esterase/lipase At5g45910-like [Citrus sinensis]
		Cs3g10480	1.10317	--	--	gi|567880835|ref|XP_006432976.1|/1.97221e-150/hypothetical protein CICLE_v10002135mg [Citrus clementina]
		Cs5g32610	1.79111	--	--	gi|568852450|ref|XP_006479889.1|/0/PREDICTED: BTB/POZ domain-containing protein At1g03010-like isoform X1 [Citrus sinensis]
		orange1.1t04139	1.5748	--	2.21679	gi|568883565|ref|XP_006494536.1|/0/PREDICTED: geraniol 8-hydroxylase-like [Citrus sinensis]
		Cs2g06460	1.03982	--	-1.01815	gi|568826978|ref|XP_006467845.1|/0/PREDICTED: NAC transcription factor 25-like [Citrus sinensis]
		Cs3g11500	1.85664	--	2.45545	gi|568835365|ref|XP_006471742.1|/4.8912e-165/PREDICTED: bifunctional L-3-cyanoalanine synthase/cysteine synthase D2-like isoform X1 [Citrus sinensis]
		orange1.1t04132	1.49633	--	1.92721	gi|568883573|ref|XP_006494538.1|/0/PREDICTED: geraniol 8-hydroxylase-like [Citrus sinensis]
		Cs1g06760	--	--	-2.40827	gi|568820399|ref|XP_006464708.1|/0/PREDICTED: NAC domain-containing protein 72-like [Citrus sinensis]
		Cs2g01310	2.01697	--	1.01788	gi|568825705|ref|XP_006467218.1|/0/PREDICTED: BTB/POZ domain-containing protein At5g47800-like isoform X3 [Citrus sinensis]
		Cs3g27760	--	--	-1.19876	gi|568839791|ref|XP_006473861.1|/0/PREDICTED: 3-hydroxy-3-methylglutaryl-coenzyme A reductase 1-like [Citrus sinensis]
		Cs9g17880	--	--	1.41971	gi|567859036|ref|XP_006422201.1|/0/hypothetical protein CICLE_v10004921mg [Citrus clementina]
		Cs5g17880	1.12211	--	--	gi|568848887|ref|XP_006478217.1|/0/PREDICTED: 12-oxophytodienoate reductase 2-like [Citrus sinensis]
		Cs1g23170	--	1.54792	--	gi|568824548|ref|XP_006466659.1|/1.93907e-148/PREDICTED: salicylic acid-binding protein 2-like [Citrus sinensis]
		Cs5g01180	-1.27238	--	--	gi|568844756|ref|XP_006476249.1|/0/PREDICTED: uncharacterized protein LOC102621962 [Citrus sinensis]
		orange1.1t01117	2.55943	--	-3.44361	gi|567871793|ref|XP_006428486.1|/0/hypothetical protein CICLE_v10013516mg [Citrus clementina]
		Cs1g20710	1.84602	--	1.98194	gi|568823913|ref|XP_006466352.1|/0/PREDICTED: serine hydroxymethyltransferase, mitochondrial-like [Citrus sinensis]
		Cs4g05200	--	--	-1.62596	gi|567922226|ref|XP_006453119.1|/0/hypothetical protein CICLE_v10007630mg [Citrus clementina]
		Cs5g06930	4.5025	--	--	gi|568846293|ref|XP_006476991.1|/0/PREDICTED: malate synthase, glyoxysomal-like [Citrus sinensis]
		Cs3g04340	--	-1.23253	--	gi|49659435|dbj|BAD27256.1|/0/d-limonene synthase [Citrus unshiu]
		Cs8g10170	1.57884	--	-1.31396	gi|568868500|ref|XP_006487529.1|/3.071e-170/PREDICTED: probable aldo-keto reductase 2-like [Citrus sinensis]
		Cs8g17910	1.2137	--	--	gi|567864196|ref|XP_006424747.1|/4.34304e-120/hypothetical protein CICLE_v10029246mg [Citrus clementina]
		orange1.1t02793	--	--	-1.68117	gi|568881008|ref|XP_006493385.1|/0/PREDICTED: shikimate O-hydroxycinnamoyltransferase-like [Citrus sinensis]
		Cs4g06430	1.02254	--	--	gi|568841168|ref|XP_006474532.1|/0/PREDICTED: 3-ketoacyl-CoA synthase 10-like [Citrus sinensis]
		Cs7g24240	--	--	2.23425	gi|567861310|ref|XP_006423309.1|/5.98041e-99/hypothetical protein CICLE_v10029111mg [Citrus clementina]
		orange1.1t03582	3.11818	--	-1.06438	gi|567880697|ref|XP_006432907.1|/2.44715e-151/hypothetical protein CICLE_v10001648mg [Citrus clementina]
		Cs1g24120	1.03507	--	--	gi|567866099|ref|XP_006425672.1|/0/hypothetical protein CICLE_v10025284mg [Citrus clementina]
		Cs1g04080	--	--	-1.31797	gi|567870663|ref|XP_006427953.1|/0/hypothetical protein CICLE_v10025312mg [Citrus clementina]
		Cs8g14150	--	--	-1.21384	gi|568869212|ref|XP_006487822.1|/0/PREDICTED: probable carotenoid cleavage dioxygenase 4, chloroplastic-like [Citrus sinensis]
		Cs7g20820	1.75937	--	2.42644	gi|567888222|ref|XP_006436633.1|/9.87899e-141/hypothetical protein CICLE_v10032567mg [Citrus clementina]
		Cs8g07020	1.14611	--	1.45796	gi|567861066|ref|XP_006423187.1|/0/hypothetical protein CICLE_v10028381mg [Citrus clementina]
		Cs7g12100	--	-2.30986	--	gi|567890631|ref|XP_006437836.1|/0/hypothetical protein CICLE_v10031958mg [Citrus clementina]
		Cs5g09450	1.23695	--	--	gi|567895818|ref|XP_006440397.1|/0/hypothetical protein CICLE_v10019693mg [Citrus clementina]
		Cs1g19780	1.34903	--	--	gi|568823696|ref|XP_006466246.1|/2.01644e-157/PREDICTED: haloacid dehalogenase-like hydrolase domain-containing protein At4g39970-like [Citrus sinensis]
		Cs3g17650	1.8373	--	--	gi|568837024|ref|XP_006472532.1|/1.46497e-171/PREDICTED: purine permease 1-like [Citrus sinensis]
		orange1.1t01936	2.1883	--	--	gi|568879249|ref|XP_006492572.1|/0/PREDICTED: UDP-glycosyltransferase 76C2-like, partial [Citrus sinensis]
		Cs4g11980	--	10.3663	--	gi|641855622|gb|KDO74408.1|/0/hypothetical protein CISIN_1g008427mg [Citrus sinensis]
		Cs6g20170	--	--	1.30925	gi|568857869|ref|XP_006482486.1|/0/PREDICTED: peroxidase 63-like [Citrus sinensis]
		Cs6g17140	--	--	2.11993	gi|568857056|ref|XP_006482086.1|/0/PREDICTED: vinorine synthase-like [Citrus sinensis]
		orange1.1t03042	--	--	-1.68905	gi|568881412|ref|XP_006493567.1|/1.18461e-121/PREDICTED: tropinone reductase homolog [Citrus sinensis]
		Cs3g22260	2.10973	1.71889	--	gi|568838349|ref|XP_006473177.1|/3.80527e-57/PREDICTED: transcription factor TCP23-like [Citrus sinensis]
		Cs2g14720	--	--	2.5073	gi|171673164|gb|ACB47461.1|/0/chalcone synthase [Citrus sinensis]
		Cs6g12880	--	--	-4.1095	gi|567874709|ref|XP_006429944.1|/0/hypothetical protein CICLE_v10011699mg [Citrus clementina]
		orange1.1t05016	3.52356	--	--	gi|568885165|ref|XP_006495174.1|/6.17157e-71/PREDICTED: caffeic acid 3-O-methyltransferase-like isoform X1 [Citrus sinensis]
		Cs3g24400	1.14794	--	--	gi|568838928|ref|XP_006473450.1|/0/PREDICTED: probable 1-acyl-sn-glycerol-3-phosphate acyltransferase 4-like isoform X1 [Citrus sinensis]
		Cs5g18010	--	-3.29496	-1.38439	gi|568848901|ref|XP_006478221.1|/0/PREDICTED: caffeic acid 3-O-methyltransferase 1-like [Citrus sinensis]
		Cs7g11610	9.25267	--	--	gi|567890777|ref|XP_006437909.1|/0/hypothetical protein CICLE_v10033488mg [Citrus clementina]
		orange1.1t03475	1.37989	--	--	gi|568882342|ref|XP_006493996.1|/0/PREDICTED: uncharacterized protein LOC102627249 [Citrus sinensis]
		Cs7g30010	2.8313	--	--	gi|567886722|ref|XP_006435883.1|/1.32002e-93/hypothetical protein CICLE_v10033477mg [Citrus clementina]
		Cs1g03960	--	-1.62059	-2.9752	gi|567870703|ref|XP_006427973.1|/3.32725e-153/hypothetical protein CICLE_v10026001mg [Citrus clementina]
		orange1.1t04984	--	1.74024	--	gi|568885106|ref|XP_006495150.1|/0/PREDICTED: flavonoid 3'-monooxygenase-like [Citrus sinensis]
		Cs6g14590	1.35772	--	--	gi|568856390|ref|XP_006481767.1|/1.2531e-169/PREDICTED: 1-(5-phosphoribosyl)-5-[(5-phosphoribosylamino)methylideneamino] imidazole-4-carboxamide isomerase, chloroplastic-like [Citrus sinensis]
		Cs2g29780	--	--	-3.93632	gi|568832713|ref|XP_006470571.1|/0/PREDICTED: anthraniloyl-CoA:methanol acyltransferase-like [Citrus sinensis]
		Cs7g09390	1.33431	--	--	gi|568860899|ref|XP_006483950.1|/0/PREDICTED: BTB/POZ domain-containing protein At1g67900-like isoform X1 [Citrus sinensis]
		orange1.1t00272	--	--	2.28824	gi|568875772|ref|XP_006490964.1|/0/PREDICTED: gibberellin 20 oxidase 2-like [Citrus sinensis]
		Cs6g07510	-4.33554	-2.01533	-1.33258	gi|568854660|ref|XP_006480939.1|/0/PREDICTED: uncharacterized protein At1g04910-like [Citrus sinensis]
		Cs1g23150	3.10852	--	--	gi|567866389|ref|XP_006425817.1|/1.14227e-59/hypothetical protein CICLE_v10026307mg [Citrus clementina]
		Cs7g30360	2.21851	--	--	gi|567886624|ref|XP_006435834.1|/0/hypothetical protein CICLE_v10030811mg [Citrus clementina]
		Cs6g10500	--	--	-4.03924	gi|567874131|ref|XP_006429655.1|/0/hypothetical protein CICLE_v10011453mg [Citrus clementina]
		Cs3g09190	--	--	-1.20954	gi|567880325|ref|XP_006432721.1|/0/hypothetical protein CICLE_v10001047mg [Citrus clementina]
		Cs8g08710	2.46476	--	4.62081	gi|568868139|ref|XP_006487372.1|/0/PREDICTED: probable fructose-bisphosphate aldolase 2, chloroplastic-like [Citrus sinensis]
		orange1.1t00326	2.035	--	--	gi|568875941|ref|XP_006491047.1|/5.86911e-164/PREDICTED: (+)-neomenthol dehydrogenase-like [Citrus sinensis]
		Cs3g20800	3.42146	--	--	gi|568837817|ref|XP_006472917.1|/0/PREDICTED: alcohol dehydrogenase-like [Citrus sinensis]
		Cs9g06970	2.93198	--	--	gi|641855787|gb|KDO74567.1|/2.96595e-158/hypothetical protein CISIN_1g020501mg [Citrus sinensis]
		Cs2g28370	1.85982	1.08153	-3.71786	gi|568832271|ref|XP_006470360.1|/0/PREDICTED: UDP-glycosyltransferase 90A1-like [Citrus sinensis]
		Cs3g18500	--	1.22961	--	gi|567861088|ref|XP_006423198.1|/0/hypothetical protein CICLE_v10030403mg [Citrus clementina]
		Cs8g05570	1.78047	--	1.35957	gi|568852932|ref|XP_006480124.1|/2.64414e-160/PREDICTED: probable carboxylesterase 5-like [Citrus sinensis]
		Cs9g06490	--	--	-6.40498	gi|568872862|ref|XP_006489582.1|/0/PREDICTED: 2-hydroxyisoflavanone dehydratase-like [Citrus sinensis]
		Cs9g16830	1.31889	--	--	gi|567858330|ref|XP_006421848.1|/3.09234e-145/hypothetical protein CICLE_v10005112mg [Citrus clementina]
		Cs6g19560	1.04087	--	--	gi|568857719|ref|XP_006482412.1|/0/PREDICTED: UPF0420 protein C16orf58-like [Citrus sinensis]
		orange1.1t01711	2.78022	--	--	gi|568873787|ref|XP_006490008.1|/1.23689e-98/PREDICTED: uncharacterized protein LOC102624085 [Citrus sinensis]
		Cs6g01530	1.01791	--	--	gi|568853329|ref|XP_006480315.1|/0/PREDICTED: DEAD-box ATP-dependent RNA helicase 3, chloroplastic-like isoform X1 [Citrus sinensis]
		Cs8g02560	1.22922	--	1.80568	gi|567859868|ref|XP_006422588.1|/0/hypothetical protein CICLE_v10028639mg [Citrus clementina]
		Cs8g15150	-1.14852	--	--	gi|568869513|ref|XP_006487967.1|/3.92877e-74/PREDICTED: zinc finger A20 and AN1 domain-containing stress-associated protein 3-like [Citrus sinensis]
		Cs3g16440	--	-1.58224	-3.54051	gi|568836651|ref|XP_006472350.1|/0/PREDICTED: branched-chain-amino-acid aminotransferase 2, chloroplastic-like isoform X1 [Citrus sinensis]
		Cs2g31360	--	--	-1.61399	gi|568833073|ref|XP_006470742.1|/0/PREDICTED: anthraniloyl-CoA:methanol acyltransferase-like [Citrus sinensis]
		Cs7g32210	--	1.47944	--	gi|568866196|ref|XP_006486444.1|/0/PREDICTED: UDP-glycosyltransferase 76F1-like [Citrus sinensis]
		Cs4g01780	1.33766	--	--	gi|568840096|ref|XP_006474007.1|/0/PREDICTED: 1-acyl-sn-glycerol-3-phosphate acyltransferase 1, chloroplastic-like [Citrus sinensis]
		orange1.1t02582	--	--	1.60214	gi|567888668|ref|XP_006436856.1|/0/hypothetical protein CICLE_v10031232mg [Citrus clementina]
		Cs7g11210	--	--	-2.26333	gi|568861363|ref|XP_006484173.1|/0/PREDICTED: beta-glucosidase 40-like [Citrus sinensis]
		orange1.1t03165	9.29921	--	--	gi|567907409|ref|XP_006446018.1|/0/hypothetical protein CICLE_v10014862mg [Citrus clementina]
		Cs5g33970	1.848	--	--	gi|702462724|ref|XP_010028489.1|/4.06308e-115/PREDICTED: 2-hydroxyisoflavanone dehydratase-like [Eucalyptus grandis]
		Cs3g04040	--	--	1.56448	gi|568833875|ref|XP_006471089.1|/4.95523e-119/PREDICTED: elongation of fatty acids protein A-like [Citrus sinensis]
		Cs5g30790	--	--	-9.96578	gi|567903014|ref|XP_006443995.1|/1.94769e-168/hypothetical protein CICLE_v10021103mg [Citrus clementina]
		Cs3g06080	--	--	1.06981	gi|568834198|ref|XP_006471232.1|/3.36554e-59/PREDICTED: disease resistance protein RPP8-like [Citrus sinensis]
		Cs2g08310	-1.69173	--	--	gi|568827462|ref|XP_006468077.1|/0/PREDICTED: phospholipase A1-Igamma3, chloroplastic-like [Citrus sinensis]
		Cs5g33990	1.26171	--	--	gi|568852939|ref|XP_006480127.1|/3.87532e-179/PREDICTED: probable carboxylesterase 5-like [Citrus sinensis]
		Cs4g01920	--	--	-1.51	gi|568840120|ref|XP_006474019.1|/0/PREDICTED: shikimate O-hydroxycinnamoyltransferase-like [Citrus sinensis]
		Cs9g02990	1.7217	--	1.6948	gi|641835432|gb|KDO54407.1|/0/hypothetical protein CISIN_1g009213mg [Citrus sinensis]
		Cs2g13960	1.55001	--	--	gi|567909373|ref|XP_006447000.1|/2.32273e-107/hypothetical protein CICLE_v10017811mg, partial [Citrus clementina]
		Cs2g22660	2.85505	--	--	gi|567910189|ref|XP_006447408.1|/0/hypothetical protein CICLE_v10014992mg [Citrus clementina]
		Cs6g15730	-2.67237	--	-1.18625	gi|568856717|ref|XP_006481925.1|/0/PREDICTED: protein CHUP1, chloroplastic-like [Citrus sinensis]
		Cs6g15770	1.16419	--	--	gi|568857629|ref|XP_006482367.1|/0/PREDICTED: GDSL esterase/lipase At5g03820-like [Citrus sinensis]
		Cs7g24940	1.22397	1.04223	--	gi|567887848|ref|XP_006436446.1|/0/hypothetical protein CICLE_v10030821mg [Citrus clementina]
		orange1.1t02754	--	--	-3.23202	gi|568880935|ref|XP_006493351.1|/9.05351e-128/PREDICTED: cinnamoyl-CoA reductase 1-like [Citrus sinensis]
		Cs7g28130	--	--	1.493	gi|572152939|ref|NP_001275866.1|/5.0842e-116/chalcone--flavonone isomerase [Citrus sinensis]
		orange1.1t01327	--	--	1.20855	gi|568878056|ref|XP_006492022.1|/0/PREDICTED: flavonoid 3'-monooxygenase-like [Citrus sinensis]
		Cs7g22920	--	--	-1.24082	gi|567888452|ref|XP_006436748.1|/0/hypothetical protein CICLE_v10031966mg [Citrus clementina]
		Cs5g34680	--	--	1.02726	gi|567902340|ref|XP_006443658.1|/3.36478e-147/hypothetical protein CICLE_v10020607mg [Citrus clementina]
		Cs5g24990	--	1.84098	-2.3836	gi|567901444|ref|XP_006443210.1|/2.34143e-166/hypothetical protein CICLE_v10020821mg [Citrus clementina]
		orange1.1t01986	2.16917	--	-1.99494	gi|568879345|ref|XP_006492619.1|/0/PREDICTED: UDP-glycosyltransferase 73C1-like [Citrus sinensis]
		Cs7g06680	-1.88816	--	--	gi|568859996|ref|XP_006483514.1|/0/PREDICTED: protein TIC 55, chloroplastic-like [Citrus sinensis]
		orange1.1t02040	--	--	-3.99435	gi|568879450|ref|XP_006492671.1|/0/PREDICTED: peroxidase 15-like [Citrus sinensis]
		orange1.1t03325	--	--	-4.60881	gi|567870811|ref|XP_006428027.1|/0/hypothetical protein CICLE_v10025343mg [Citrus clementina]
		Cs8g07170	--	--	-1.12461	gi|567861314|ref|XP_006423311.1|/8.56311e-175/hypothetical protein CICLE_v10028890mg [Citrus clementina]
		orange1.1t02944	1.18796	--	--	gi|568881279|ref|XP_006493509.1|/0/PREDICTED: cytochrome P450 71D11-like [Citrus sinensis]
		Cs5g18710	1.04146	--	1.09011	gi|568849076|ref|XP_006478301.1|/0/PREDICTED: licodione synthase-like [Citrus sinensis]
		Cs4g14130	--	--	-1.68065	gi|567918918|ref|XP_006451465.1|/0/hypothetical protein CICLE_v10008099mg [Citrus clementina]
		Cs8g05590	2.84577	--	--	gi|641805397|gb|KDO35952.1|/5.52168e-58/hypothetical protein CISIN_1g043546mg [Citrus sinensis]
		Cs8g15800	1.2258	--	--	gi|568869641|ref|XP_006488029.1|/0/PREDICTED: 4-coumarate--CoA ligase-like 7-like [Citrus sinensis]
		Cs5g33980	2.08612	--	--	gi|568852937|ref|XP_006480126.1|/8.1482e-179/PREDICTED: probable carboxylesterase 5-like [Citrus sinensis]
		Cs4g03330	--	--	-1.03259	gi|567922774|ref|XP_006453393.1|/0/hypothetical protein CICLE_v10007733mg [Citrus clementina]
		Cs2g17930	--	--	-1.0866	gi|568829991|ref|XP_006469298.1|/1.43396e-148/PREDICTED: anthranilate synthase component 2-like [Citrus sinensis]
		Cs1g23630	--	--	1.08945	gi|567866241|ref|XP_006425743.1|/7.89636e-136/hypothetical protein CICLE_v10026216mg [Citrus clementina]
		Cs8g07080	1.26174	--	1.69661	gi|568867776|ref|XP_006487207.1|/6.05105e-175/PREDICTED: 4-hydroxy-3-methylbut-2-enyl diphosphate reductase, chloroplastic-like, partial [Citrus sinensis]
		Cs3g12230	1.12374	--	-2.84274	gi|567881179|ref|XP_006433148.1|/0/hypothetical protein CICLE_v10000874mg [Citrus clementina]
		Cs2g20590	--	-1.02256	-1.03837	gi|567910677|ref|XP_006447652.1|/4.6386e-123/hypothetical protein CICLE_v10015962mg [Citrus clementina]
		Cs9g05920	1.21407	--	--	gi|567853265|ref|XP_006419796.1|/7.41512e-136/hypothetical protein CICLE_v10005724mg [Citrus clementina]
		orange1.1t01907	2.27612	--	1.43599	gi|568879199|ref|XP_006492556.1|/0/PREDICTED: prolycopene isomerase, chloroplastic-like isoform X2 [Citrus sinensis]
		Cs8g05710	--	--	1.42366	gi|568867513|ref|XP_006487081.1|/0/PREDICTED: probable carboxylesterase 5-like [Citrus sinensis]
		Cs3g03620	--	--	-2.21299	gi|568833692|ref|XP_006471011.1|/5.37234e-155/PREDICTED: tryptophan synthase alpha chain, chloroplastic-like [Citrus sinensis]
		Cs7g31270	1.3101	--	-1.01373	gi|568865969|ref|XP_006486337.1|/0/PREDICTED: LOW QUALITY PROTEIN: anthranilate synthase component I-1, chloroplastic-like [Citrus sinensis]
		Cs5g15620	1.9542	1.30256	--	gi|568864106|ref|XP_006485449.1|/0/PREDICTED: uncharacterized protein LOC102621413 [Citrus sinensis]
		Cs2g10460	1.16572	--	--	gi|568828125|ref|XP_006468395.1|/4.10813e-141/PREDICTED: probable ribose-5-phosphate isomerase-like isoform X2 [Citrus sinensis]
		Cs6g11150	1.93205	--	--	gi|568855488|ref|XP_006481336.1|/0/PREDICTED: UDP-glycosyltransferase 85A5-like [Citrus sinensis]
		Cs7g11920	--	-2.25939	--	gi|568861516|ref|XP_006484247.1|/0/PREDICTED: uncharacterized protein LOC102622082 [Citrus sinensis]
		Cs8g03230	1.45334	--	--	gi|641849053|gb|KDO67928.1|/0/hypothetical protein CISIN_1g016424mg [Citrus sinensis]
		Cs2g05410	--	--	4.66188	gi|568826712|ref|XP_006467714.1|/5.23887e-66/PREDICTED: isoflavone 4'-O-methyltransferase-like isoform X1 [Citrus sinensis]
		Cs6g02360	--	--	-9.56177	gi|568853506|ref|XP_006480394.1|/0/PREDICTED: 3-ketoacyl-CoA synthase 19-like isoform X1 [Citrus sinensis]
		Cs6g16200	1.36207	--	1.82692	gi|568856845|ref|XP_006481986.1|/0/PREDICTED: magnesium-protoporphyrin IX monomethyl ester [oxidative] cyclase, chloroplastic-like [Citrus sinensis]
		Cs8g05280	2.21988	--	--	gi|568867407|ref|XP_006487029.1|/0/PREDICTED: scopoletin glucosyltransferase-like [Citrus sinensis]
		Cs1g17280	1.22621	--	--	gi|641846085|gb|KDO64969.1|/6.59441e-73/hypothetical protein CISIN_1g030583mg [Citrus sinensis]
		Cs6g10480	-1.40508	--	--	gi|568855695|ref|XP_006481438.1|/0/PREDICTED: uncharacterized protein LOC102624230 [Citrus sinensis]
		Cs8g03950	1.35936	--	--	gi|568867143|ref|XP_006486903.1|/0/PREDICTED: protein SRG1-like [Citrus sinensis]
		Cs9g07950	1.45559	--	--	gi|567853912|ref|XP_006420076.1|/0/hypothetical protein CICLE_v10004738mg [Citrus clementina]
		Cs5g13860	--	2.16675	2.91351	gi|568848092|ref|XP_006477856.1|/2.21549e-34/PREDICTED: wound-induced proteinase inhibitor 1-like [Citrus sinensis]
		Cs2g10500	1.28837	--	--	gi|568828137|ref|XP_006468401.1|/0/PREDICTED: protein OSB2, chloroplastic-like isoform X1 [Citrus sinensis]
		Cs7g24010	1.15119	--	--	gi|568864275|ref|XP_006485528.1|/0/PREDICTED: chlorophyll(ide) b reductase NOL, chloroplastic-like isoform X1 [Citrus sinensis]
		Cs3g16320	1.03205	--	--	gi|641862762|gb|KDO81449.1|/3.19031e-130/hypothetical protein CISIN_1g023715mg [Citrus sinensis]
		Cs9g03000	1.33377	--	--	gi|567906639|ref|XP_006445633.1|/0/hypothetical protein CICLE_v10014836mg [Citrus clementina]
		orange1.1t03029	1.1273	--	2.45428	gi|567873125|ref|XP_006429152.1|/3.99067e-147/hypothetical protein CICLE_v10012433mg [Citrus clementina]
		Cs5g32370	--	1.22455	1.5501	gi|568852385|ref|XP_006479858.1|/0/PREDICTED: bifunctional 3-dehydroquinate dehydratase/shikimate dehydrogenase, chloroplastic-like isoform X1 [Citrus sinensis]
		Cs2g01450	1.69294	--	--	gi|641859942|gb|KDO78632.1|/0/hypothetical protein CISIN_1g046354mg, partial [Citrus sinensis]
		Cs5g17950	--	--	2.23904	gi|568848899|ref|XP_006478220.1|/0/PREDICTED: GDSL esterase/lipase At1g71691-like [Citrus sinensis]
		Cs1g06790	1.01425	--	--	gi|568820403|ref|XP_006464710.1|/0/PREDICTED: beta-glucosidase 18-like isoform X1 [Citrus sinensis]
		Cs2g18570	2.64668	--	--	gi|567911157|ref|XP_006447892.1|/9.68782e-178/hypothetical protein CICLE_v10015993mg [Citrus clementina]
		Cs3g07150	--	--	3.17542	gi|568834427|ref|XP_006471332.1|/0/PREDICTED: WAT1-related protein At5g07050-like [Citrus sinensis]
		Cs6g09480	1.3599	--	-2.43296	gi|567873853|ref|XP_006429516.1|/1.4443e-172/hypothetical protein CICLE_v10012298mg [Citrus clementina]
		orange1.1t03576	--	--	-1.02751	gi|567880695|ref|XP_006432906.1|/2.5068e-138/hypothetical protein CICLE_v10001648mg [Citrus clementina]
		Cs6g05260	-1.20554	-1.65035	-3.34915	gi|567872763|ref|XP_006428971.1|/0/hypothetical protein CICLE_v10011291mg [Citrus clementina]
		Cs3g19220	1.02709	--	--	gi|568837422|ref|XP_006472723.1|/0/PREDICTED: uncharacterized protein At1g04910-like isoform X1 [Citrus sinensis]
		Cs5g23540	1.72085	--	4.45943	gi|568850159|ref|XP_006478794.1|/0/PREDICTED: (-)-germacrene D synthase-like isoform X1 [Citrus sinensis]
		orange1.1t02108	1.10499	--	--	gi|568879550|ref|XP_006492716.1|/0/PREDICTED: phytoene synthase, chloroplastic-like [Citrus sinensis]
		Cs7g32230	1.229	--	--	gi|567886102|ref|XP_006435573.1|/0/hypothetical protein CICLE_v10031368mg [Citrus clementina]
		Cs8g19870	1.31956	--	--	gi|567864738|ref|XP_006425018.1|/0/hypothetical protein CICLE_v10028048mg [Citrus clementina]
		Cs4g13870	-1.67948	--	-2.42403	gi|567918868|ref|XP_006451440.1|/7.82916e-180/hypothetical protein CICLE_v10008993mg [Citrus clementina]
		Cs1g23320	1.14105	--	--	gi|567866353|ref|XP_006425799.1|/0/hypothetical protein CICLE_v10025358mg [Citrus clementina]
		Cs7g27540	1.01624	--	--	gi|567887428|ref|XP_006436236.1|/2.33768e-162/hypothetical protein CICLE_v10032328mg [Citrus clementina]
		orange1.1t00016	--	--	1.00804	gi|567858200|ref|XP_006421783.1|/0/hypothetical protein CICLE_v10004720mg [Citrus clementina]
		Cs3g15630	--	--	-1.91302	gi|568836448|ref|XP_006472256.1|/0/PREDICTED: isoflavone 2'-hydroxylase-like [Citrus sinensis]
		Cs8g16290	1.00557	--	--	gi|568869716|ref|XP_006488063.1|/0/PREDICTED: phenylalanine ammonia-lyase 1-like [Citrus sinensis]
		Cs3g25510	1.03803	1.40039	--	gi|568839209|ref|XP_006473582.1|/0/PREDICTED: protein WALLS ARE THIN 1-like [Citrus sinensis]
		Cs5g21725	1.24393	--	--	gi|641825882|gb|KDO45135.1|/3.08454e-22/hypothetical protein CISIN_1g038643mg, partial [Citrus sinensis]
		orange1.1t02977	--	--	-12.2586	gi|568881309|ref|XP_006493520.1|/0/PREDICTED: BAHD acyltransferase At5g47980-like [Citrus sinensis]
		Cs1g03820	1.79706	--	--	gi|567870731|ref|XP_006427987.1|/0/hypothetical protein CICLE_v10025412mg [Citrus clementina]
		Cs2g25450	--	--	-2.42626	gi|568831661|ref|XP_006470079.1|/8.82742e-169/PREDICTED: peroxidase 55-like [Citrus sinensis]
		Cs7g28480	--	--	1.37776	gi|567887136|ref|XP_006436090.1|/1.96517e-125/hypothetical protein CICLE_v10032585mg [Citrus clementina]
		orange1.1t05018	2.49476	--	--	gi|568885167|ref|XP_006495175.1|/0/PREDICTED: caffeic acid 3-O-methyltransferase-like isoform X2 [Citrus sinensis]
		Cs2g23870	--	--	-4.51564	gi|567909837|ref|XP_006447232.1|/0/hypothetical protein CICLE_v10015303mg [Citrus clementina]
		orange1.1t03087	--	1.62293	--	gi|568871013|ref|XP_006488688.1|/0/PREDICTED: uncharacterized protein LOC102623105 [Citrus sinensis]
		Cs1g17090	1.11886	--	--	gi|568822862|ref|XP_006465845.1|/0/PREDICTED: zinc finger CCCH domain-containing protein 62-like isoform X1 [Citrus sinensis]
		Cs7g30160	2.1021	--	--	gi|568865708|ref|XP_006486214.1|/0/PREDICTED: peroxidase 4-like [Citrus sinensis]
		Cs5g09470	--	--	-1.10675	gi|568846878|ref|XP_006477269.1|/0/PREDICTED: primary amine oxidase-like [Citrus sinensis]
		Cs9g16640	--	--	-3.54199	gi|568874393|ref|XP_006490300.1|/0/PREDICTED: UDP-glycosyltransferase 76C4-like [Citrus sinensis]
		Cs1g01690	-11.9837	--	--	gi|568819433|ref|XP_006464257.1|/1.93994e-54/PREDICTED: tyrosine decarboxylase 3-like, partial [Citrus sinensis]
		Cs4g08150	4.0882	--	2.40896	gi|641811653|gb|KDO37191.1|/1.00945e-136/hypothetical protein CISIN_1g016748mg [Citrus sinensis]
		Cs5g16830	--	1.41486	--	gi|568848695|ref|XP_006478133.1|/0/PREDICTED: chlorophyllase-1, chloroplastic-like [Citrus sinensis]
		Cs8g05300	-2.03015	--	--	gi|568867411|ref|XP_006487031.1|/0/PREDICTED: scopoletin glucosyltransferase-like [Citrus sinensis]
		Cs6g07440	1.75615	--	3.41308	gi|568855610|ref|XP_006481396.1|/0/PREDICTED: cell wall protein AWA1-like [Citrus sinensis]
		Cs9g16160	-1.01865	--	--	gi|568874324|ref|XP_006490266.1|/0/PREDICTED: xyloglucan galactosyltransferase KATAMARI1 homolog [Citrus sinensis]
		Cs2g03230	--	--	-1.59084	gi|641859513|gb|KDO78203.1|/0/hypothetical protein CISIN_1g015722mg [Citrus sinensis]
		Cs7g04850	-1.83822	--	--	gi|568859559|ref|XP_006483306.1|/0/PREDICTED: 3-ketoacyl-CoA synthase 11-like [Citrus sinensis]
		orange1.1t02683	1.28093	--	--	gi|568880792|ref|XP_006493291.1|/0/PREDICTED: aminotransferase ALD1-like isoform X2 [Citrus sinensis]
		Cs6g07430	1.95737	--	2.67189	gi|568854646|ref|XP_006480932.1|/0/PREDICTED: fructose-1,6-bisphosphatase, chloroplastic-like [Citrus sinensis]
		Cs8g19270	3.82958	--	--	gi|568870430|ref|XP_006488407.1|/0/PREDICTED: UDP-glycosyltransferase 76E1-like [Citrus sinensis]
		orange1.1t04155	1.40587	--	1.75709	gi|568883582|ref|XP_006494542.1|/3.93534e-107/PREDICTED: probable 3-beta-hydroxysteroid-Delta(8),Delta(7)-isomerase-like isoform X1 [Citrus sinensis]
		Cs3g23010	2.21981	--	1.17971	gi|568838519|ref|XP_006473258.1|/0/PREDICTED: cytochrome P450 81D1-like [Citrus sinensis]
		Cs1g14430	3.73795	--	--	gi|567868823|ref|XP_006427033.1|/5.94859e-59/hypothetical protein CICLE_v10026791mg [Citrus clementina]
		orange1.1t04605	--	--	1.24755	gi|568833875|ref|XP_006471089.1|/3.34183e-52/PREDICTED: elongation of fatty acids protein A-like [Citrus sinensis]
		Cs7g13310	1.67042	2.47493	-1.24098	gi|567890287|ref|XP_006437664.1|/0/hypothetical protein CICLE_v10031329mg [Citrus clementina]
		Cs3g09040	--	1.03892	--	gi|568834812|ref|XP_006471496.1|/0/PREDICTED: cytochrome P450 82C4-like [Citrus sinensis]
		Cs9g16350	-1.0947	1.62367	6.39803	gi|568874345|ref|XP_006490276.1|/0/PREDICTED: subtilisin-like protease-like [Citrus sinensis]
		Cs2g16870	--	--	-6.46617	gi|567911835|ref|XP_006448231.1|/1.73978e-84/hypothetical protein CICLE_v10017056mg [Citrus clementina]
		Cs7g08310	--	-1.66779	2.23406	gi|568861650|ref|XP_006484313.1|/0/PREDICTED: uncharacterized protein LOC102615432 [Citrus sinensis]
		Cs2g07700	-1.11797	-2.7383	-5.11916	gi|568827285|ref|XP_006467995.1|/0/PREDICTED: tryptophan synthase beta chain 2, chloroplastic-like [Citrus sinensis]
		Cs3g23360	--	--	2.05889	gi|641865444|gb|KDO84129.1|/0/hypothetical protein CISIN_1g004265mg [Citrus sinensis]
		Cs1g26360	1.20727	--	--	gi|567865369|ref|XP_006425307.1|/0/hypothetical protein CICLE_v10025227mg [Citrus clementina]
		Cs5g25590	--	1.21839	9.2484	gi|567901604|ref|XP_006443290.1|/0/hypothetical protein CICLE_v10020515mg [Citrus clementina]
		Cs1g24440	-2.06106	1.27723	-6.24155	gi|568824914|ref|XP_006466836.1|/0/PREDICTED: salicylate carboxymethyltransferase-like [Citrus sinensis]
		Cs7g31800	1.03856	--	2.54447	gi|567886240|ref|XP_006435642.1|/0/hypothetical protein CICLE_v10031443mg [Citrus clementina]
		Cs5g34010	2.38024	--	--	gi|568852943|ref|XP_006480129.1|/5.87293e-178/PREDICTED: probable carboxylesterase 2-like [Citrus sinensis]
		Cs9g02550	--	--	-1.4415	gi|567852525|ref|XP_006419426.1|/0/hypothetical protein CICLE_v10004649mg [Citrus clementina]
		Cs5g24470	--	--	1.77138	gi|567901270|ref|XP_006443123.1|/0/hypothetical protein CICLE_v10024067mg [Citrus clementina]
		Cs8g07230	1.58442	--	1.17304	gi|567861336|ref|XP_006423322.1|/0/hypothetical protein CICLE_v10028195mg [Citrus clementina]
		Cs1g22020	--	--	-1.16437	gi|568824234|ref|XP_006466507.1|/5.70579e-151/PREDICTED: probable esterase KAI2-like [Citrus sinensis]
		Cs2g05100	1.22469	--	--	gi|568826640|ref|XP_006467679.1|/0/PREDICTED: magnesium-chelatase subunit ChlI, chloroplastic-like [Citrus sinensis]
		Cs9g05150	1.87447	--	1.28669	gi|641856188|gb|KDO74968.1|/0/hypothetical protein CISIN_1g004923mg [Citrus sinensis]
		Cs2g08540	--	--	2.71882	gi|568827518|ref|XP_006468104.1|/0/PREDICTED: beta-amyrin synthase-like isoform X1 [Citrus sinensis]
		Cs5g30350	1.67177	--	--	gi|567902854|ref|XP_006443915.1|/0/hypothetical protein CICLE_v10019700mg [Citrus clementina]
		Cs7g29910	3.12154	--	--	gi|567886750|ref|XP_006435897.1|/0/hypothetical protein CICLE_v10031875mg [Citrus clementina]
		Cs4g18730	-2.31063	-1.31182	--	gi|568844148|ref|XP_006475957.1|/0/PREDICTED: ferrochelatase-2, chloroplastic-like [Citrus sinensis]
		orange1.1t01519	--	--	2.11267	gi|567888298|ref|XP_006436671.1|/0/hypothetical protein CICLE_v10031286mg [Citrus clementina]
		Cs8g14120	-2.32223	--	-3.32165	gi|568869208|ref|XP_006487820.1|/0/PREDICTED: gamma-terpinene synthase, chloroplastic-like isoform X1 [Citrus sinensis]
		Cs2g09850	--	--	-13.2512	gi|567913151|ref|XP_006448889.1|/7.48451e-162/hypothetical protein CICLE_v10015863mg [Citrus clementina]
		Cs6g15750	--	--	-1.4161	gi|568881313|ref|XP_006493522.1|/5.25219e-128/PREDICTED: uncharacterized protein LOC102624961 [Citrus sinensis]
		Cs5g14370	-1.78682	--	-5.50104	gi|641831450|gb|KDO50508.1|/0/hypothetical protein CISIN_1g007379mg [Citrus sinensis]
		Cs7g22730	-1.50968	-1.37892	-1.84134	gi|641834844|gb|KDO53830.1|/4.28686e-162/hypothetical protein CISIN_1g018472mg [Citrus sinensis]
		Cs7g31960	-1.05276	--	--	gi|568866136|ref|XP_006486418.1|/0/PREDICTED: probable mannose-1-phosphate guanylyltransferase 1-like [Citrus sinensis]
		Cs6g18270	-2.0705	--	--	gi|568857281|ref|XP_006482195.1|/0/PREDICTED: putative lipid phosphate phosphatase 3, chloroplastic-like isoform X1 [Citrus sinensis]
		Cs1g17390	--	--	-1.90635	gi|568822987|ref|XP_006465906.1|/0/PREDICTED: cytochrome P450 71A1-like [Citrus sinensis]
		orange1.1t00375	1.45302	1.32041	--	gi|567905066|ref|XP_006445021.1|/0/hypothetical protein CICLE_v10019825mg [Citrus clementina]
		Cs1g20950	1.10196	--	--	gi|568823975|ref|XP_006466382.1|/0/PREDICTED: probable starch synthase 4, chloroplastic/amyloplastic-like isoform X1 [Citrus sinensis]
		Cs2g31410	--	--	-10.2288	gi|568833084|ref|XP_006470747.1|/1.08614e-141/PREDICTED: anthraniloyl-CoA:methanol acyltransferase-like [Citrus sinensis]
		Cs5g08520	-1.4512	--	--	gi|567895556|ref|XP_006440266.1|/0/hypothetical protein CICLE_v10019196mg [Citrus clementina]
		orange1.1t03151	4.56478	1.92338	-1.94685	gi|567907359|ref|XP_006445993.1|/0/hypothetical protein CICLE_v10015056mg [Citrus clementina]
		orange1.1t04066	1.04011	--	--	gi|568883442|ref|XP_006494479.1|/2.33228e-178/PREDICTED: probable iron/ascorbate oxidoreductase DDB_G0283291-like isoform X2 [Citrus sinensis]
		Cs6g19790	--	--	1.43164	gi|568857779|ref|XP_006482442.1|/0/PREDICTED: uncharacterized protein At1g04910-like [Citrus sinensis]
		orange1.1t02755	1.70454	--	-3.76717	gi|568880937|ref|XP_006493352.1|/9.27328e-178/PREDICTED: cinnamoyl-CoA reductase 1-like [Citrus sinensis]
		Cs2g26760	1.29412	--	--	gi|568831904|ref|XP_006470187.1|/1.68441e-98/PREDICTED: zeaxanthin epoxidase, chloroplastic-like [Citrus sinensis]
		Cs2g08520	--	--	3.30117	gi|568827518|ref|XP_006468104.1|/0/PREDICTED: beta-amyrin synthase-like isoform X1 [Citrus sinensis]
		Cs8g03410	1.07499	--	-1.52186	gi|567860114|ref|XP_006422711.1|/0/hypothetical protein CICLE_v10028774mg [Citrus clementina]
		Cs1g23200	--	2.0903	--	gi|568824556|ref|XP_006466663.1|/1.95273e-154/PREDICTED: salicylic acid-binding protein 2-like [Citrus sinensis]
		Cs7g22840	1.39759	--	--	gi|568864064|ref|XP_006485429.1|/0/PREDICTED: beta-amyrin 11-oxidase-like [Citrus sinensis]
		Cs1g24780	--	--	-10.5411	gi|567865931|ref|XP_006425588.1|/0/hypothetical protein CICLE_v10025927mg [Citrus clementina]
		Cs1g24950	2.33602	--	--	gi|568825032|ref|XP_006466893.1|/0/PREDICTED: cytochrome P450 84A1-like [Citrus sinensis]
		Cs5g08310	-2.0368	--	--	gi|567895464|ref|XP_006440220.1|/0/hypothetical protein CICLE_v10018902mg [Citrus clementina]
		Cs2g19440	1.13869	--	--	gi|568830360|ref|XP_006469469.1|/0/PREDICTED: glucose-6-phosphate 1-dehydrogenase, chloroplastic-like [Citrus sinensis]
		Cs3g09140	3.81006	--	-2.64386	gi|567880311|ref|XP_006432714.1|/0/hypothetical protein CICLE_v10000845mg [Citrus clementina]
		Cs7g22700	2.34068	--	--	gi|567888510|ref|XP_006436777.1|/0/hypothetical protein CICLE_v10031948mg [Citrus clementina]
		Cs9g06790	--	--	2.09214	gi|568872431|ref|XP_006489375.1|/0/PREDICTED: primary amine oxidase-like [Citrus sinensis]
		Cs6g12430	2.08158	--	--	gi|568855864|ref|XP_006481516.1|/7.34525e-140/PREDICTED: secoisolariciresinol dehydrogenase-like [Citrus sinensis]
		Cs7g18940	3.67499	--	--	gi|568863455|ref|XP_006485160.1|/0/PREDICTED: cytochrome P450 93A3-like [Citrus sinensis]
		Cs6g18900	-1.24933	--	--	gi|568857480|ref|XP_006482294.1|/2.32393e-143/PREDICTED: allene oxide cyclase 4, chloroplastic-like [Citrus sinensis]
		Cs2g29776	1.44219	--	--	gi|641835885|gb|KDO54857.1|/1.06833e-34/hypothetical protein CISIN_1g036734mg, partial [Citrus sinensis]
		Cs3g07750	1.40017	--	1.13833	gi|568834588|ref|XP_006471407.1|/0/PREDICTED: uncharacterized protein LOC102617647 [Citrus sinensis]
		Cs7g29880	3.86994	--	--	gi|567886758|ref|XP_006435901.1|/0/hypothetical protein CICLE_v10031635mg [Citrus clementina]
		orange1.1t02046	--	--	3.31937	gi|568879464|ref|XP_006492678.1|/0/PREDICTED: peroxidase 15-like [Citrus sinensis]
		Cs7g08300	2.08432	--	1.76093	gi|641863871|gb|KDO82557.1|/1.91081e-153/hypothetical protein CISIN_1g018400mg [Citrus sinensis]
		Cs4g03740	--	--	-10.3772	gi|567922626|ref|XP_006453319.1|/1.13302e-177/hypothetical protein CICLE_v10010461mg [Citrus clementina]
		Cs4g02410	2.63394	--	-1.65422	gi|567923028|ref|XP_006453520.1|/5.6649e-152/hypothetical protein CICLE_v10009021mg [Citrus clementina]
		Cs7g15480	--	1.22635	--	gi|568862478|ref|XP_006484710.1|/0/PREDICTED: cytochrome P450 89A2-like [Citrus sinensis]
		Cs3g07770	-1.16487	--	--	gi|567863356|ref|XP_006424332.1|/0/hypothetical protein CICLE_v10028359mg [Citrus clementina]
		Cs5g18700	2.59163	1.65711	1.30105	gi|568849076|ref|XP_006478301.1|/0/PREDICTED: licodione synthase-like [Citrus sinensis]
		Cs1g11780	--	--	1.39418	gi|568821643|ref|XP_006465262.1|/0/PREDICTED: shikimate O-hydroxycinnamoyltransferase-like [Citrus sinensis]
		Cs7g31010	-3.38557	-3.51576	-2.41773	gi|567886460|ref|XP_006435752.1|/4.94878e-168/hypothetical protein CICLE_v10031811mg [Citrus clementina]
		Cs6g18650	1.0603	--	--	gi|568857396|ref|XP_006482252.1|/0/PREDICTED: caffeoylshikimate esterase-like [Citrus sinensis]
		orange1.1t01984	3.45943	--	-1.87905	gi|567862326|ref|XP_006423817.1|/0/hypothetical protein CICLE_v10028315mg [Citrus clementina]
		Cs7g02400	-1.02608	--	--	gi|641864572|gb|KDO83258.1|/9.04718e-114/hypothetical protein CISIN_1g012349mg [Citrus sinensis]
		Cs7g03690	1.3587	--	--	gi|568821300|ref|XP_006465119.1|/8.7129e-30/PREDICTED: uncharacterized protein LOC102624353 [Citrus sinensis]
		Cs3g26050	--	--	2.16685	gi|568839354|ref|XP_006473649.1|/0/PREDICTED: hexokinase-2, chloroplastic-like [Citrus sinensis]
		Cs5g10740	1.48907	--	1.16007	gi|641836595|gb|KDO55558.1|/0/hypothetical protein CISIN_1g012488mg [Citrus sinensis]
		orange1.1t05409	--	1.47858	--	gi|568852932|ref|XP_006480124.1|/1.18159e-123/PREDICTED: probable carboxylesterase 5-like [Citrus sinensis]
		orange1.1t03294	1.24393	--	--	gi|568881948|ref|XP_006493811.1|/3.22556e-134/PREDICTED: myb family transcription factor APL-like isoform X3 [Citrus sinensis]
		Cs6g17510	--	--	2.38665	gi|568857149|ref|XP_006482129.1|/6.61544e-180/PREDICTED: geranylgeranyl pyrophosphate synthase, chloroplastic-like [Citrus sinensis]
		orange1.1t00001	1.11473	--	-1.3596	gi|568875210|ref|XP_006490701.1|/0/PREDICTED: non-functional NADPH-dependent codeinone reductase 2-like [Citrus sinensis]
		orange1.1t02428	2.01944	--	--	gi|568880243|ref|XP_006493041.1|/5.0304e-66/PREDICTED: transcription factor TCP11-like [Citrus sinensis]
		Cs1g18420	1.33575	--	--	gi|568823292|ref|XP_006466052.1|/5.26772e-68/PREDICTED: PRA1 family protein F2-like [Citrus sinensis]
		Cs7g31810	1.02814	--	--	gi|568866094|ref|XP_006486399.1|/0/PREDICTED: probable phosphoribosylformylglycinamidine synthase, chloroplastic/mitochondrial-like isoform X1 [Citrus sinensis]
		orange1.1t03164	2.30117	1.29564	1.45175	gi|568881673|ref|XP_006493677.1|/0/PREDICTED: flavonoid 3'-monooxygenase-like [Citrus sinensis]
		Cs1g23670	--	--	-1.81134	gi|568824670|ref|XP_006466719.1|/0/PREDICTED: geranylgeranyl pyrophosphate synthase, chloroplastic-like [Citrus sinensis]
		Cs3g01140	1.1449	--	-1.848	gi|568833149|ref|XP_006470778.1|/0/PREDICTED: tetraketide alpha-pyrone reductase 1-like isoform X1 [Citrus sinensis]
		orange1.1t00386	1.21169	--	-3.61196	gi|567905032|ref|XP_006445004.1|/0/hypothetical protein CICLE_v10020662mg [Citrus clementina]
		Cs3g22910	1.28255	-1.56201	--	gi|567884237|ref|XP_006434677.1|/0/hypothetical protein CICLE_v10000723mg [Citrus clementina]
		Cs4g10240	-2.23627	-3.48569	-5.2932	gi|567920750|ref|XP_006452381.1|/7.21332e-151/hypothetical protein CICLE_v10008936mg [Citrus clementina]
		Cs6g17500	1.24031	--	-2.02884	gi|568857145|ref|XP_006482127.1|/0/PREDICTED: geranylgeranyl pyrophosphate synthase, chloroplastic-like [Citrus sinensis]
		orange1.1t01910	1.49001	--	--	gi|568879213|ref|XP_006492563.1|/0/PREDICTED: ent-kaurene oxidase, chloroplastic-like [Citrus sinensis]
		Cs5g15000	2.539	--	4.3857	gi|567899492|ref|XP_006442234.1|/1.69176e-135/hypothetical protein CICLE_v10020692mg [Citrus clementina]
		orange1.1t03896	2.45059	--	-1.15926	gi|568883176|ref|XP_006494361.1|/3.62613e-157/PREDICTED: transcription factor TCP8-like [Citrus sinensis]
		Cs1g04870	1.09639	--	-1.91486	gi|567870497|ref|XP_006427870.1|/0/hypothetical protein CICLE_v10025686mg [Citrus clementina]
		Cs7g31170	--	--	-1.63055	gi|641850127|gb|KDO69000.1|/0/hypothetical protein CISIN_1g011522mg [Citrus sinensis]
		Cs8g13100	1.59445	--	--	gi|568869063|ref|XP_006487761.1|/0/PREDICTED: bifunctional nitrilase/nitrile hydratase NIT4A-like isoform X2 [Citrus sinensis]
		Cs3g01130	--	--	2.08568	gi|568833155|ref|XP_006470781.1|/0/PREDICTED: cytochrome P450 71A1-like isoform X1 [Citrus sinensis]
		Cs7g17600	1.10269	--	--	gi|567889206|ref|XP_006437125.1|/7.85015e-155/hypothetical protein CICLE_v10032203mg [Citrus clementina]
		Cs3g11160	-1.01653	--	--	gi|568835582|ref|XP_006471844.1|/0/PREDICTED: disease resistance protein At4g27190-like [Citrus sinensis]
		Cs9g10010	1.6939	--	--	gi|568873115|ref|XP_006489696.1|/0/PREDICTED: arogenate dehydratase/prephenate dehydratase 1, chloroplastic-like [Citrus sinensis]
		Cs7g23820	--	--	2.33233	gi|567907005|ref|XP_006445816.1|/1.97483e-151/hypothetical protein CICLE_v100162851mg [Citrus clementina]
		Cs5g21830	--	--	1.24969	gi|568849720|ref|XP_006478591.1|/2.81243e-126/PREDICTED: probable 3-beta-hydroxysteroid-Delta(8),Delta(7)-isomerase-like [Citrus sinensis]
		Cs4g13780	1.16321	--	1.84948	gi|567898690|ref|XP_006441833.1|/5.86751e-118/hypothetical protein CICLE_v10019810mg [Citrus clementina]
		Cs2g29773	1.58414	--	--	gi|641835885|gb|KDO54857.1|/8.99353e-30/hypothetical protein CISIN_1g036734mg, partial [Citrus sinensis]
		Cs6g10340	2.02975	--	--	gi|568855288|ref|XP_006481239.1|/0/PREDICTED: BTB/POZ domain-containing protein At3g08570-like isoform X2 [Citrus sinensis]
		orange1.1t03535	-1.30089	--	--	gi|641845084|gb|KDO63973.1|/0/hypothetical protein CISIN_1g037610mg [Citrus sinensis]
		orange1.1t00577	2.24691	--	--	gi|568876646|ref|XP_006491386.1|/0/PREDICTED: anthranilate N-methyltransferase-like [Citrus sinensis]
[truncated: 5,444 more rows]
